# Supplementary material for: Stream Dissolved Organic Matter in Permafrost Regions Shows Surprising Compositional Similarities but Negative Priming and Nutrient Effects
Source: Global Biogeochem Cycles. 2021 Jan 11;35(1):e2020GB006719. doi: 10.1029/2020GB006719 (PMC7816262; doi:10.1029/2020GB006719)
Supplement: Supplementary file 2 — Data Set S1 [file GBC-35-e2020GB006719-s002.xlsx]

## Sheet: Sites
Date sampled	Site	Watershed area	MAT	MAP	Latitude	Longitude	Region	Permafrost	Vegetation	Geologic substrate	Major River Network
	IA1	14	-7	270	65.8007	-149.439	Interior Alaska	Discontinuous	Black Spruce, moss, lichen, low shrub	Loess (fine)	Yukon
	IA2	12	-7	270	65.654	-149.092	Interior Alaska	Discontinuous	Black Spruce, moss, lichen, low shrub	Loess (fine)	Yukon
	IA3	4	-7	270	65.344	-146.911	Interior Alaska	Discontinuous	Black Spruce, moss, lichen, low shrub	Loess, colluvium (mixed)	Yukon
	WA1	37	-5	350	67.483	-162.215	Western Alaska	Continuous	Sedge, dwarf shrub, moss tundra	Glacial alluvium (coarse)	Noatak
	WA2	748	-5	350	67.474	-162.225	Western Alaska	Continuous	Sedge, dwarf shrub, moss tundra	Glaciolacustrine	Noatak
	WA3	1165	-5	350	67.751	-158.115	Western Alaska	Continuous	Sedge, low shrub, moss wetland	Glaciolacustrine	Noatak
	WA4	2860	-5	350	67.845	-158.316	Western Alaska	Continuous	Sedge, low shrub, moss wetland	(stratified-mixed)	Noatak
	NA1	76	-10	320	68.6867	-149.097	Northern Alaska	Continuous	Tussock-sedge, dwarf shrub, moss tundra	Glacial till, loess (fine)	Sagavanirktok
	NA2	3604	-10	320	68.8772	-148.845	Northern Alaska	Continuous	Tussock-sedge, dwarf shrub, moss tundra	Glacial till, loess (fine)	Sagavanirktok
	NA3	9369	-10	320	69.6299	-148.651	Northern Alaska	Continuous	Tussock-sedge, dwarf shrub, moss tundra	Glacial till, loess (fine)	Sagavanirktok
	NC1	5	-7.3	146	67.2517	-135.272	Northwestern Canada	Continuous	Black Spruce	Glacial till (fine)	Peel
	NC2	40	-7.3	146	67.3133	-135.168	Northwestern Canada	Continuous	Black Spruce	Glacial till (fine)	Peel
	NC3	71658	-7.3	146	67.336	-134.871	Northwestern Canada	Continuous	Black Spruce	Glacial till (fine)	Peel
	NS1	0.8	-10.5	212	70.8317	147.517	Northeastern Siberian	Continuous	Tussock-sedge, dwarf & low shrub, moss tundra	Silt (fine)	Indigirka
	NS2	122	-10.5	212	70.83	147.512	Northeastern Siberian	Continuous	Tussock-sedge, dwarf & low shrub, moss tundra	Silt (fine)	Indigirka
	NS3	14600	-10.5	212	70.8226	147.513	Northeastern Siberian	Continuous	Tussock-sedge, dwarf & low shrub, moss tundra	Silt (fine)	Indigirka
	FN1	62	3.3	610	66.1478	26.1618	Finland	Non-permafrost	Boreal Forest / peatland / Agriculture	Glacial till, Peatlands (fine)	Simojoki
	FN2	1919	3.3	610	65.9529	25.9342	Finland	Non-permafrost	Boreal Forest / peatland / Agriculture	Glacial till, Peatlands (fine)	Simojoki
	FN3	3093	3.3	610	65.6618	25.0754	Finland	Non-permafrost	Boreal Forest / peatland / Agriculture	Glacial till, Peatlands (fine)	Simojoki
	TP1	4	-3.3	460	37.4776	100.288	Tibetan Plateau	Discontinuous	Swamp Meadow	Silt-loam (fine)	Shaliu
	TP2	32	-3.3	460	37.4182	100.239	Tibetan Plateau	Discontinuous	Swamp Meadow	Silt-loam (fine)	Shaliu
	TP3	420	-3.3	460	37.3468	100.226	Tibetan Plateau	Discontinuous	Swamp Meadow	Silt-loam (fine)	Shaliu

## Sheet: Background
Sort	SampleID	SampleCode	Site	Region	Treatment	Time	Replicate	DOC	DIN	NO3-N	NO2-N	NH4-N	PO4-P
2	IA1.A1.7	IA1.A1.7.1	IA1	Interior Alaska	A1	7	1	20.42	323.4	263.18	6.04	54.18	3.6
3	IA1.A2.7	IA1.A2.7.1	IA1	Interior Alaska	A2	7	1	20.42	323.4	263.18	6.04	54.18	3.6
4	IA1.A3.7	IA1.A3.7.1	IA1	Interior Alaska	A3	7	1	20.42	323.4	263.18	6.04	54.18	3.6
5	IA1.AN.7	IA1.AN.7.1	IA1	Interior Alaska	AN	7	1	20.42	323.4	263.18	6.04	54.18	3.6
6	IA2.A1.7	IA2.A1.7.1	IA2	Interior Alaska	A1	7	1	26.75	260.53	195.36	5.62	59.55	3.03
7	IA2.A2.7	IA2.A2.7.1	IA2	Interior Alaska	A2	7	1	26.75	260.53	195.36	5.62	59.55	3.03
8	IA2.A3.7	IA2.A3.7.1	IA2	Interior Alaska	A3	7	1	26.75	260.53	195.36	5.62	59.55	3.03
9	IA2.AN.7	IA2.AN.7.1	IA2	Interior Alaska	AN	7	1	26.75	260.53	195.36	5.62	59.55	3.03
10	IA3.A1.7	IA3.A1.7.1	IA3	Interior Alaska	A1	7	1	4.28	330.06	283.96	1.86	44.24	4.9
11	IA3.A2.7	IA3.A2.7.1	IA3	Interior Alaska	A2	7	1	4.28	330.06	283.96	1.86	44.24	4.9
12	IA3.A3.7	IA3.A3.7.1	IA3	Interior Alaska	A3	7	1	4.28	330.06	283.96	1.86	44.24	4.9
13	IA3.AN.7	IA3.AN.7.1	IA3	Interior Alaska	AN	7	1	4.28	330.06	283.96	1.86	44.24	4.9
14	NC1.A1.7	NC1.A1.7.1	NC1	Northern Canada	A1	7	1	14.36	250.95	16.49	3.75	230.71	9.91
15	NC1.A2.7	NC1.A2.7.1	NC1	Northern Canada	A2	7	1	14.36	250.95	16.49	3.75	230.71	9.91
16	NC1.A3.7	NC1.A3.7.1	NC1	Northern Canada	A3	7	1	14.36	250.95	16.49	3.75	230.71	9.91
17	NC1.AN.7	NC1.AN.7.1	NC1	Northern Canada	AN	7	1	14.36	250.95	16.49	3.75	230.71	9.91
18	NC2.A1.7	NC2.A1.7.1	NC2	Northern Canada	A1	7	1	12.27	308.43	115.16	4.58	188.69	6.26
19	NC2.A2.7	NC2.A2.7.1	NC2	Northern Canada	A2	7	1	12.27	308.43	115.16	4.58	188.69	6.26
20	NC2.A3.7	NC2.A3.7.1	NC2	Northern Canada	A3	7	1	12.27	308.43	115.16	4.58	188.69	6.26
21	NC2.AN.7	NC2.AN.7.1	NC2	Northern Canada	AN	7	1	12.27	308.43	115.16	4.58	188.69	6.26
22	NC3.A1.7	NC3.A1.7.1	NC3	Northern Canada	A1	7	1	1.98	98.82	96.69	0.61	1.52	1.76
23	NC3.A2.7	NC3.A2.7.1	NC3	Northern Canada	A2	7	1	1.98	98.82	96.69	0.61	1.52	1.76
24	NC3.A3.7	NC3.A3.7.1	NC3	Northern Canada	A3	7	1	1.98	98.82	96.69	0.61	1.52	1.76
25	NC3.AN.7	NC3.AN.7.1	NC3	Northern Canada	AN	7	1	1.98	98.82	96.69	0.61	1.52	1.76
26	WA1.A1.7	WA1.A1.7.1	WA1	Western Alaska	A1	7	1	0.7	73.66	73.11	0.13	0.42	0.04
27	WA1.A2.7	WA1.A2.7.1	WA1	Western Alaska	A2	7	1	0.7	73.66	73.11	0.13	0.42	0.04
28	WA1.A3.7	WA1.A3.7.1	WA1	Western Alaska	A3	7	1	0.7	73.66	73.11	0.13	0.42	0.04
29	WA1.AN.7	WA1.AN.7.1	WA1	Western Alaska	AN	7	1	0.7	73.66	73.11	0.13	0.42	0.04
30	WA2.A1.7	WA2.A1.7.1	WA2	Western Alaska	A1	7	1	1.43	3.11	2.36	0.34	0.41	1.56
31	WA2.A2.7	WA2.A2.7.1	WA2	Western Alaska	A2	7	1	1.43	3.11	2.36	0.34	0.41	1.56
32	WA2.A3.7	WA2.A3.7.1	WA2	Western Alaska	A3	7	1	1.43	3.11	2.36	0.34	0.41	1.56
33	WA2.AN.7	WA2.AN.7.1	WA2	Western Alaska	AN	7	1	1.43	3.11	2.36	0.34	0.41	1.56
34	WA3.A1.7	WA3.A1.7.1	WA3	Western Alaska	A1	7	1	1.36	10.02	7.85	0.11	2.06	0.53
35	WA3.A2.7	WA3.A2.7.1	WA3	Western Alaska	A2	7	1	1.36	10.02	7.85	0.11	2.06	0.53
36	WA3.A3.7	WA3.A3.7.1	WA3	Western Alaska	A3	7	1	1.36	10.02	7.85	0.11	2.06	0.53
37	WA3.AN.7	WA3.AN.7.1	WA3	Western Alaska	AN	7	1	1.36	10.02	7.85	0.11	2.06	0.53
38	WA4.A1.7	WA4.A1.7.1	WA4	Western Alaska	A1	7	1	2.31	25.85	25.15	0.13	0.57	0.55
39	WA4.A2.7	WA4.A2.7.1	WA4	Western Alaska	A2	7	1	2.31	25.85	25.15	0.13	0.57	0.55
40	WA4.A3.7	WA4.A3.7.1	WA4	Western Alaska	A3	7	1	2.31	25.85	25.15	0.13	0.57	0.55
41	WA4.AN.7	WA4.AN.7.1	WA4	Western Alaska	AN	7	1	2.31	25.85	25.15	0.13	0.57	0.55
42	NA1.A1.7	NA1.A1.7.1	NA1	Northern Alaska	A1	7	1	1.47	7.3	2.16	0.44	4.7	0.41
43	NA1.A2.7	NA1.A2.7.1	NA1	Northern Alaska	A2	7	1	1.47	7.3	2.16	0.44	4.7	0.41
44	NA1.A3.7	NA1.A3.7.1	NA1	Northern Alaska	A3	7	1	1.47	7.3	2.16	0.44	4.7	0.41
45	NA1.AN.7	NA1.AN.7.1	NA1	Northern Alaska	AN	7	1	1.47	7.3	2.16	0.44	4.7	0.41
46	NA2.A1.7	NA2.A1.7.1	NA2	Northern Alaska	A1	7	1	1.06	146.19	122.95	0.62	22.62	0.34
47	NA2.A2.7	NA2.A2.7.1	NA2	Northern Alaska	A2	7	1	1.06	146.19	122.95	0.62	22.62	0.34
48	NA2.A3.7	NA2.A3.7.1	NA2	Northern Alaska	A3	7	1	1.06	146.19	122.95	0.62	22.62	0.34
49	NA2.AN.7	NA2.AN.7.1	NA2	Northern Alaska	AN	7	1	1.06	146.19	122.95	0.62	22.62	0.34
50	NA3.A1.7	NA3.A1.7.1	NA3	Northern Alaska	A1	7	1	1	60.73	59.3	0.16	1.27	0.81
51	NA3.A2.7	NA3.A2.7.1	NA3	Northern Alaska	A2	7	1	1	60.73	59.3	0.16	1.27	0.81
52	NA3.A3.7	NA3.A3.7.1	NA3	Northern Alaska	A3	7	1	1	60.73	59.3	0.16	1.27	0.81
53	NA3.AN.7	NA3.AN.7.1	NA3	Northern Alaska	AN	7	1	1	60.73	59.3	0.16	1.27	0.81
54	NS1.A1.7	NS1.A1.7.1	NS1	Northern Siberia	A1	7	1	11.67	24.91	16.33	2.31	6.27	1.84
55	NS1.A2.7	NS1.A2.7.1	NS1	Northern Siberia	A2	7	1	11.67	24.91	16.33	2.31	6.27	1.84
56	NS1.A3.7	NS1.A3.7.1	NS1	Northern Siberia	A3	7	1	11.67	24.91	16.33	2.31	6.27	1.84
57	NS1.AN.7	NS1.AN.7.1	NS1	Northern Siberia	AN	7	1	11.67	24.91	16.33	2.31	6.27	1.84
58	NS2.A1.7	NS2.A1.7.1	NS2	Northern Siberia	A1	7	1	3	7.56	4.92	0.59	2.05	1.46
59	NS2.A2.7	NS2.A2.7.1	NS2	Northern Siberia	A2	7	1	3	7.56	4.92	0.59	2.05	1.46
60	NS2.A3.7	NS2.A3.7.1	NS2	Northern Siberia	A3	7	1	3	7.56	4.92	0.59	2.05	1.46
61	NS2.AN.7	NS2.AN.7.1	NS2	Northern Siberia	AN	7	1	3	7.56	4.92	0.59	2.05	1.46
62	NS3.A1.7	NS3.A1.7.1	NS3	Northern Siberia	A1	7	1	7.89	21.82	10.96	1.02	9.84	3.68
63	NS3.A2.7	NS3.A2.7.1	NS3	Northern Siberia	A2	7	1	7.89	21.82	10.96	1.02	9.84	3.68
64	NS3.A3.7	NS3.A3.7.1	NS3	Northern Siberia	A3	7	1	7.89	21.82	10.96	1.02	9.84	3.68
65	NS3.AN.7	NS3.AN.7.1	NS3	Northern Siberia	AN	7	1	7.89	21.82	10.96	1.02	9.84	3.68
66	FN1.A1.7	FN1.A1.7.1	FN1	Finland	A1	7	1	8.65	18.6009	6.64094	6.97	4.99	2.41
67	FN1.A2.7	FN1.A2.7.1	FN1	Finland	A2	7	1	8.65	18.6009	6.64094	6.97	4.99	2.41
68	FN1.A3.7	FN1.A3.7.1	FN1	Finland	A3	7	1	8.65	18.6009	6.64094	6.97	4.99	2.41
69	FN1.AN.7	FN1.AN.7.1	FN1	Finland	AN	7	1	8.65	18.6009	6.64094	6.97	4.99	2.41
70	FN2.A1.7	FN2.A1.7.1	FN2	Finland	A1	7	1	7.74	16.3116	2.95156	8.63	4.73	2.38
71	FN2.A2.7	FN2.A2.7.1	FN2	Finland	A2	7	1	7.74	16.3116	2.95156	8.63	4.73	2.38
72	FN2.A3.7	FN2.A3.7.1	FN2	Finland	A3	7	1	7.74	16.3116	2.95156	8.63	4.73	2.38
73	FN2.AN.7	FN2.AN.7.1	FN2	Finland	AN	7	1	7.74	16.3116	2.95156	8.63	4.73	2.38
74	FN3.A1.7	FN3.A1.7.1	FN3	Finland	A1	7	1	7.2	11.7081	1.44813	6.22	4.04	0.83
75	FN3.A2.7	FN3.A2.7.1	FN3	Finland	A2	7	1	7.2	11.7081	1.44813	6.22	4.04	0.83
76	FN3.A3.7	FN3.A3.7.1	FN3	Finland	A3	7	1	7.2	11.7081	1.44813	6.22	4.04	0.83
77	FN3.AN.0	FN3.AN.0.1	FN3	Finland	AN	0	1	7.2	11.7081	1.44813	6.22	4.04	0.83
78	TP1.A1.0	TP1.A1.0.1	TP1	Q Tibet Plateau	A1	0	1	6.46	306.657	149.837	2.84	153.98
79	TP1.A2.0	TP1.A2.0.1	TP1	Q Tibet Plateau	A2	0	1	6.46	306.657	149.837	2.84	153.98
80	TP1.A3.0	TP1.A3.0.1	TP1	Q Tibet Plateau	A3	0	1	6.46	306.657	149.837	2.84	153.98
81	TP1.AN.0	TP1.AN.0.1	TP1	Q Tibet Plateau	AN	0	1	6.46	306.657	149.837	2.84	153.98
82	TP2.A1.0	TP2.A1.0.1	TP2	Q Tibet Plateau	A1	0	1	2.32	840.096	830.386	2.76	6.95
83	TP2.A2.0	TP2.A2.0.1	TP2	Q Tibet Plateau	A2	0	1	2.32	840.096	830.386	2.76	6.95
84	TP2.A3.0	TP2.A3.0.1	TP2	Q Tibet Plateau	A3	0	1	2.32	840.096	830.386	2.76	6.95
85	TP2.AN.0	TP2.AN.0.1	TP2	Q Tibet Plateau	AN	0	1	2.32	840.096	830.386	2.76	6.95
86	TP3.A1.0	TP3.A1.0.1	TP3	Q Tibet Plateau	A1	0	1	2.95	932.801	922.491	3.8	6.51
87	TP3.A2.0	TP3.A2.0.1	TP3	Q Tibet Plateau	A2	0	1	2.95	932.801	922.491	3.8	6.51
88	TP3.A3.0	TP3.A3.0.1	TP3	Q Tibet Plateau	A3	0	1	2.95	932.801	922.491	3.8	6.51
89	TP3.AN.0	TP3.AN.0.1	TP3	Q Tibet Plateau	AN	0	1	2.95	932.801	922.491	3.8	6.51
90	IA1.A1.28	IA1.A1.28.1	IA1	Interior Alaska	A1	28	1	20.42	323.4	263.18	6.04	54.18	3.6
91	IA1.A2.28	IA1.A2.28.1	IA1	Interior Alaska	A2	28	1	20.42	323.4	263.18	6.04	54.18	3.6
92	IA1.A3.28	IA1.A3.28.1	IA1	Interior Alaska	A3	28	1	20.42	323.4	263.18	6.04	54.18	3.6
93	IA1.AN.28	IA1.AN.28.1	IA1	Interior Alaska	AN	28	1	20.42	323.4	263.18	6.04	54.18	3.6
94	IA2.A1.28	IA2.A1.28.1	IA2	Interior Alaska	A1	28	1	26.75	260.53	195.36	5.62	59.55	3.03
95	IA2.A2.28	IA2.A2.28.1	IA2	Interior Alaska	A2	28	1	26.75	260.53	195.36	5.62	59.55	3.03
96	IA2.A3.28	IA2.A3.28.1	IA2	Interior Alaska	A3	28	1	26.75	260.53	195.36	5.62	59.55	3.03
97	IA2.AN.28	IA2.AN.28.1	IA2	Interior Alaska	AN	28	1	26.75	260.53	195.36	5.62	59.55	3.03
98	IA3.A1.28	IA3.A1.28.1	IA3	Interior Alaska	A1	28	1	4.28	330.06	283.96	1.86	44.24	4.9
99	IA3.A2.28	IA3.A2.28.1	IA3	Interior Alaska	A2	28	1	4.28	330.06	283.96	1.86	44.24	4.9
100	IA3.A3.28	IA3.A3.28.1	IA3	Interior Alaska	A3	28	1	4.28	330.06	283.96	1.86	44.24	4.9
101	IA3.AN.28	IA3.AN.28.1	IA3	Interior Alaska	AN	28	1	4.28	330.06	283.96	1.86	44.24	4.9
102	NC1.A1.28	NC1.A1.28.1	NC1	Northern Canada	A1	28	1	14.36	250.95	16.49	3.75	230.71	9.91
103	NC1.A2.28	NC1.A2.28.1	NC1	Northern Canada	A2	28	1	14.36	250.95	16.49	3.75	230.71	9.91
104	NC1.A3.28	NC1.A3.28.1	NC1	Northern Canada	A3	28	1	14.36	250.95	16.49	3.75	230.71	9.91
105	NC1.AN.28	NC1.AN.28.1	NC1	Northern Canada	AN	28	1	14.36	250.95	16.49	3.75	230.71	9.91
106	NC2.A1.28	NC2.A1.28.1	NC2	Northern Canada	A1	28	1	12.27	308.43	115.16	4.58	188.69	6.26
107	NC2.A2.28	NC2.A2.28.1	NC2	Northern Canada	A2	28	1	12.27	308.43	115.16	4.58	188.69	6.26
108	NC2.A3.28	NC2.A3.28.1	NC2	Northern Canada	A3	28	1	12.27	308.43	115.16	4.58	188.69	6.26
109	NC2.AN.28	NC2.AN.28.1	NC2	Northern Canada	AN	28	1	12.27	308.43	115.16	4.58	188.69	6.26
110	NC3.A1.28	NC3.A1.28.1	NC3	Northern Canada	A1	28	1	1.98	98.82	96.69	0.61	1.52	1.76
111	NC3.A2.28	NC3.A2.28.1	NC3	Northern Canada	A2	28	1	1.98	98.82	96.69	0.61	1.52	1.76
112	NC3.A3.28	NC3.A3.28.1	NC3	Northern Canada	A3	28	1	1.98	98.82	96.69	0.61	1.52	1.76
113	NC3.AN.28	NC3.AN.28.1	NC3	Northern Canada	AN	28	1	1.98	98.82	96.69	0.61	1.52	1.76
114	WA1.A1.28	WA1.A1.28.1	WA1	Western Alaska	A1	28	1	0.7	73.66	73.11	0.13	0.42	0.04
115	WA1.A2.28	WA1.A2.28.1	WA1	Western Alaska	A2	28	1	0.7	73.66	73.11	0.13	0.42	0.04
116	WA1.A3.28	WA1.A3.28.1	WA1	Western Alaska	A3	28	1	0.7	73.66	73.11	0.13	0.42	0.04
117	WA1.AN.28	WA1.AN.28.1	WA1	Western Alaska	AN	28	1	0.7	73.66	73.11	0.13	0.42	0.04
118	WA2.A1.28	WA2.A1.28.1	WA2	Western Alaska	A1	28	1	1.43	3.11	2.36	0.34	0.41	1.56
119	WA2.A2.28	WA2.A2.28.1	WA2	Western Alaska	A2	28	1	1.43	3.11	2.36	0.34	0.41	1.56
120	WA2.A3.28	WA2.A3.28.1	WA2	Western Alaska	A3	28	1	1.43	3.11	2.36	0.34	0.41	1.56
121	WA2.AN.28	WA2.AN.28.1	WA2	Western Alaska	AN	28	1	1.43	3.11	2.36	0.34	0.41	1.56
122	WA3.A1.28	WA3.A1.28.1	WA3	Western Alaska	A1	28	1	1.36	10.02	7.85	0.11	2.06	0.53
123	WA3.A2.28	WA3.A2.28.1	WA3	Western Alaska	A2	28	1	1.36	10.02	7.85	0.11	2.06	0.53
124	WA3.A3.28	WA3.A3.28.1	WA3	Western Alaska	A3	28	1	1.36	10.02	7.85	0.11	2.06	0.53
125	WA3.AN.28	WA3.AN.28.1	WA3	Western Alaska	AN	28	1	1.36	10.02	7.85	0.11	2.06	0.53
126	WA4.A1.28	WA4.A1.28.1	WA4	Western Alaska	A1	28	1	2.31	25.85	25.15	0.13	0.57	0.55
127	WA4.A2.28	WA4.A2.28.1	WA4	Western Alaska	A2	28	1	2.31	25.85	25.15	0.13	0.57	0.55
128	WA4.A3.28	WA4.A3.28.1	WA4	Western Alaska	A3	28	1	2.31	25.85	25.15	0.13	0.57	0.55
129	WA4.AN.28	WA4.AN.28.1	WA4	Western Alaska	AN	28	1	2.31	25.85	25.15	0.13	0.57	0.55
130	NA1.A1.28	NA1.A1.28.1	NA1	Northern Alaska	A1	28	1	1.47	7.3	2.16	0.44	4.7	0.41
131	NA1.A2.28	NA1.A2.28.1	NA1	Northern Alaska	A2	28	1	1.47	7.3	2.16	0.44	4.7	0.41
132	NA1.A3.28	NA1.A3.28.1	NA1	Northern Alaska	A3	28	1	1.47	7.3	2.16	0.44	4.7	0.41
133	NA1.AN.28	NA1.AN.28.1	NA1	Northern Alaska	AN	28	1	1.47	7.3	2.16	0.44	4.7	0.41
134	NA2.A1.28	NA2.A1.28.1	NA2	Northern Alaska	A1	28	1	1.06	146.19	122.95	0.62	22.62	0.34
135	NA2.A2.28	NA2.A2.28.1	NA2	Northern Alaska	A2	28	1	1.06	146.19	122.95	0.62	22.62	0.34
136	NA2.A3.28	NA2.A3.28.1	NA2	Northern Alaska	A3	28	1	1.06	146.19	122.95	0.62	22.62	0.34
137	NA2.AN.28	NA2.AN.28.1	NA2	Northern Alaska	AN	28	1	1.06	146.19	122.95	0.62	22.62	0.34
138	NA3.A1.28	NA3.A1.28.1	NA3	Northern Alaska	A1	28	1	1	60.73	59.3	0.16	1.27	0.81
139	NA3.A2.28	NA3.A2.28.1	NA3	Northern Alaska	A2	28	1	1	60.73	59.3	0.16	1.27	0.81
140	NA3.A3.28	NA3.A3.28.1	NA3	Northern Alaska	A3	28	1	1	60.73	59.3	0.16	1.27	0.81
141	NA3.AN.28	NA3.AN.28.1	NA3	Northern Alaska	AN	28	1	1	60.73	59.3	0.16	1.27	0.81
142	NS1.A1.28	NS1.A1.28.1	NS1	Northern Siberia	A1	28	1	11.67	24.91	16.33	2.31	6.27	1.84
143	NS1.A2.28	NS1.A2.28.1	NS1	Northern Siberia	A2	28	1	11.67	24.91	16.33	2.31	6.27	1.84
144	NS1.A3.28	NS1.A3.28.1	NS1	Northern Siberia	A3	28	1	11.67	24.91	16.33	2.31	6.27	1.84
145	NS1.AN.28	NS1.AN.28.1	NS1	Northern Siberia	AN	28	1	11.67	24.91	16.33	2.31	6.27	1.84
146	NS2.A1.28	NS2.A1.28.1	NS2	Northern Siberia	A1	28	1	3	7.56	4.92	0.59	2.05	1.46
147	NS2.A2.28	NS2.A2.28.1	NS2	Northern Siberia	A2	28	1	3	7.56	4.92	0.59	2.05	1.46
148	NS2.A3.28	NS2.A3.28.1	NS2	Northern Siberia	A3	28	1	3	7.56	4.92	0.59	2.05	1.46
149	NS2.AN.28	NS2.AN.28.1	NS2	Northern Siberia	AN	28	1	3	7.56	4.92	0.59	2.05	1.46
150	NS3.A1.28	NS3.A1.28.1	NS3	Northern Siberia	A1	28	1	7.89	21.82	10.96	1.02	9.84	3.68
151	NS3.A2.28	NS3.A2.28.1	NS3	Northern Siberia	A2	28	1	7.89	21.82	10.96	1.02	9.84	3.68
152	NS3.A3.28	NS3.A3.28.1	NS3	Northern Siberia	A3	28	1	7.89	21.82	10.96	1.02	9.84	3.68
153	NS3.AN.28	NS3.AN.28.1	NS3	Northern Siberia	AN	28	1	7.89	21.82	10.96	1.02	9.84	3.68
154	FN1.A1.28	FN1.A1.28.1	FN1	Finland	A1	28	1	8.65	18.6009	6.64094	6.97	4.99	2.41
155	FN1.A2.28	FN1.A2.28.1	FN1	Finland	A2	28	1	8.65	18.6009	6.64094	6.97	4.99	2.41
156	FN1.A3.28	FN1.A3.28.1	FN1	Finland	A3	28	1	8.65	18.6009	6.64094	6.97	4.99	2.41
157	FN1.AN.28	FN1.AN.28.1	FN1	Finland	AN	28	1	8.65	18.6009	6.64094	6.97	4.99	2.41
158	FN2.A1.28	FN2.A1.28.1	FN2	Finland	A1	28	1	7.74	16.3116	2.95156	8.63	4.73	2.38
159	FN2.A2.28	FN2.A2.28.1	FN2	Finland	A2	28	1	7.74	16.3116	2.95156	8.63	4.73	2.38
160	FN2.A3.28	FN2.A3.28.1	FN2	Finland	A3	28	1	7.74	16.3116	2.95156	8.63	4.73	2.38
161	FN2.AN.28	FN2.AN.28.1	FN2	Finland	AN	28	1	7.74	16.3116	2.95156	8.63	4.73	2.38
162	FN3.A1.28	FN3.A1.28.1	FN3	Finland	A1	28	1	7.2	11.7081	1.44813	6.22	4.04	0.83
163	FN3.A2.28	FN3.A2.28.1	FN3	Finland	A2	28	1	7.2	11.7081	1.44813	6.22	4.04	0.83
164	FN3.A3.28	FN3.A3.28.1	FN3	Finland	A3	28	1	7.2	11.7081	1.44813	6.22	4.04	0.83
165	FN3.AN.0	FN3.AN.0.1	FN3	Finland	AN	0	1	7.2	11.7081	1.44813	6.22	4.04	0.83
166	TP1.A1.0	TP1.A1.0.1	TP1	Q Tibet Plateau	A1	0	1	6.46	306.657	149.837	2.84	153.98
167	TP1.A2.0	TP1.A2.0.1	TP1	Q Tibet Plateau	A2	0	1	6.46	306.657	149.837	2.84	153.98
168	TP1.A3.0	TP1.A3.0.1	TP1	Q Tibet Plateau	A3	0	1	6.46	306.657	149.837	2.84	153.98
169	TP1.AN.0	TP1.AN.0.1	TP1	Q Tibet Plateau	AN	0	1	6.46	306.657	149.837	2.84	153.98
170	TP2.A1.0	TP2.A1.0.1	TP2	Q Tibet Plateau	A1	0	1	2.32	840.096	830.386	2.76	6.95
171	TP2.A2.0	TP2.A2.0.1	TP2	Q Tibet Plateau	A2	0	1	2.32	840.096	830.386	2.76	6.95
172	TP2.A3.0	TP2.A3.0.1	TP2	Q Tibet Plateau	A3	0	1	2.32	840.096	830.386	2.76	6.95
173	TP2.AN.0	TP2.AN.0.1	TP2	Q Tibet Plateau	AN	0	1	2.32	840.096	830.386	2.76	6.95
174	TP3.A1.0	TP3.A1.0.1	TP3	Q Tibet Plateau	A1	0	1	2.95	932.801	922.491	3.8	6.51
175	TP3.A2.0	TP3.A2.0.1	TP3	Q Tibet Plateau	A2	0	1	2.95	932.801	922.491	3.8	6.51
176	TP3.A3.0	TP3.A3.0.1	TP3	Q Tibet Plateau	A3	0	1	2.95	932.801	922.491	3.8	6.51
177	TP3.AN.0	TP3.AN.0.1	TP3	Q Tibet Plateau	AN	0	1	2.95	932.801	922.491	3.8	6.51

## Sheet: Incubations
Sort	Sample Name	SampleID	SampleCode	Site	Sampler	Treatment	Time (days)	Replicate	DOC	Acetate	DOC-Acetate	TN	Chloride	Sulfate-S	Nitrate-N	Nitrite-N	SUVA	abs254	uncertainty (DOC)	note (DOC)	uncertainty (TN)	Note (TN)	uncertainty (Acetate)	Note (Acetate)	uncertainty (chloride)	Note (Chloride)	uncertainty (Sulfate)	Note (Sulfate)	uncertainty (nitrate)	Note (nitrate)	uncertainty (nitrite)	Note (nitrite)
2	BA_NA1_CT_T71	NA1.CT.7	NA1.CT.7.1	NA1	BA	CT	7	1	1.469		1.469						11.5632	0.169864	0.1469	ok
3	BA_NA1_CT_T01	NA1.CT.0	NA1.CT.0.1	NA1	BA	CT	0	1	1.755	0.0525	1.755	95.11	0.212	0.3314	2.8	8.9			0.1755	ok	4.7555	bql	0.01	ok	0.0106	ok	0.01657	ok	10	bdl	1	ok
4	BA_NA1_CT_T283	NA1.CT.28	NA1.CT.28.3	NA1	BA	CT	28	3	4.692	0.0396		224.8	1.075	1.6442	18.9	9.3			0.4692	ok	11.24	ok	0.01	ok	0.05375	ok	0.08221	ok	10	ok	1	ok
5	BA_NA1_A1_T281	NA1.A1.28	NA1.A1.28.1	NA1	BA	A1	28	1	3.823	0.6652	3.1578	248	0.4412	0.524	5.3	7.4			0.3823	ok	12.4	ok	0.06652	ok	0.02206	ok	0.0262	ok	10	bql	1	ok
6	BA_NA1_A1_T71	NA1.A1.7	NA1.A1.7.1	NA1	BA	A1	7	1	4.63	1.4162	3.2138	170.3	1.0422	1.6409	130.6	7.1			0.463	ok	8.515	bql	0.14162	ok	0.05211	ok	0.082045	ok	13.06	ok	1	ok
7	BA_NA1_A1_T01	NA1.A1.0	NA1.A1.0.1	NA1	BA	A1	0	1	5.186	1.0791	4.1069	199.2	1.0282	1.6119	163	6.8			0.5186	ok	9.96	bql	0.10791	ok	0.05141	ok	0.080595	ok	16.3	ok	1	ok
8	BA_NA1_A2_T01	NA1.A2.0	NA1.A2.0.1	NA1	BA	A2	0	1	9.742	5.1696	4.5724	222.1	1.0193	1.6071	157.1	7.9			0.9742	ok	11.105	ok	0.51696	ok	0.050965	ok	0.080355	ok	15.71	ok	1	ok
9	BA_NA1_A2_T71	NA1.A2.7	NA1.A2.7.1	NA1	BA	A2	7	1	9.654	5.1207	4.5333	221.7	1.0197	1.6141	125.3	7.7			0.9654	ok	11.085	ok	0.51207	ok	0.050985	ok	0.080705	ok	12.53	ok	1	ok
10	BA_NA1_A2_T281	NA1.A2.28	NA1.A2.28.1	NA1	BA	A2	28	1	8.746	4.7435	4.0025	193.5	1.0174	1.6114	13.7	6.8			0.8746	ok	9.675	bql	0.47435	ok	0.05087	ok	0.08057	ok	10	ok	1	ok
11	BA_NA1_A3_T01	NA1.A3.0	NA1.A3.0.1	NA1	BA	A3	0	1	25.1	20.41	4.69	254.6	1.0263	1.5915	17.7	4.2	0.67959	0.170577	2.51	aql	12.73	ok	0.01	bdl	0.051315	ok	0.079575	ok	10	ok	1	ok
12	BA_NA1_A3_T71	NA1.A3.7	NA1.A3.7.1	NA1	BA	A3	7	1	24.2	19.51	4.69	204.9	1.0528	1.6003	111.6	5.6			2.42	aql	10.245	ok	0.01	bdl	0.05264	ok	0.080015	ok	11.16	ok	1	ok
13	BA_NA1_A3_T281	NA1.A3.28	NA1.A3.28.1	NA1	BA	A3	28	1	24.42	19.73	4.69	215.4	1.0573	1.6011	177.9	6			2.442	aql	10.77	ok	0.01	bdl	0.052865	ok	0.080055	ok	17.79	ok	1	ok
14	BA_NA1_AN_T01	NA1.AN.0	NA1.AN.0.1	NA1	BA	AN	0	1	14.6	7.6233	6.9767	5780	10.4472	1.6044	769.2	7.9	1.19653	0.174693	1.46	ok	289	ok	0.76233	ok	0.52236	ok	0.08022	ok	76.92	ok	1	ok
15	BA_NA1_AN_T71	NA1.AN.7	NA1.AN.7.1	NA1	BA	AN	7	1	4.82	0.0271	4.7929	4864	14.5637	1.5363	1096.2	24.4			0.482	ok	243.2	ok	0.01	ok	0.728185	ok	0.076815	ok	109.62	ok	2.44	ok
16	BA_NA1_AN_T281	NA1.AN.28	NA1.AN.28.1	NA1	BA	AN	28	1	4.833	0	4.833	5831	14.6889	1.5689	1106.7	21.8			0.4833	ok	291.55	ok	0.01	bdl	0.734445	ok	0.078445	ok	110.67	ok	2.18	ok
17	BA_NA1_BK_T01	NA1.BK.0	NA1.BK.0.1	NA1	BA	BK	0	1	1.2	1.1265	1.2	35.08	0.8374	0.0303	5.4	8.6			0.02982	bql	1.754	bql	0.11265	ok	0.04187	ok	0.00303	bql	10	bql	1	ok
18	BA_NA1_BK_T71	NA1.BK.7	NA1.BK.7.1	NA1	BA	BK	7	1	0.4032	0.0836	0.4032	61.28	0.0375	0	5.2	13.1			0.04032	ok	3.064	bql	0.01	ok	0.001875	ok	0	bdl	10	bql	1.31	ok
19	BA_NA1_BK_T281	NA1.BK.28	NA1.BK.28.1	NA1	BA	BK	28	1	0.2579	0	0.2579	24.28	0.0045	0.0062	9.3	13.4			0.02579	bql	1.214	bql	0.01	bdl	0.00045	bdl	0.00062	bdl	10	ok	1.34	ok
20	BA_NA1_N1_T01	NA1.N1.0	NA1.N1.0.1	NA1	BA	N1	0	1	5.194	0.084	5.194	810.3	1.9201	1.347	86.9	10			0.5194	ok	40.515	ok	0.01	ok	0.096005	ok	0.06735	ok	10	ok	1	ok
21	BA_NA1_N1_T71	NA1.N1.7	NA1.N1.7.1	NA1	BA	N1	7	1	4.725	0.0215	4.725	818.3	0.4124	0.1907	14.4	0			0.4725	ok	40.915	ok	0.01	ok	0.02062	ok	0.009535	ok	10	ok	1	bdl
22	BA_NA1_N1_T281	NA1.N1.28	NA1.N1.28.1	NA1	BA	N1	28	1	4.671	0.0248	4.671	821.6	2.4335	1.5956	125	14.8			0.4671	ok	41.08	ok	0.01	ok	0.121675	ok	0.07978	ok	12.5	ok	1.48	ok
23	BA_NA1_N2_T01	NA1.N2.0	NA1.N2.0.1	NA1	BA	N2	0	1	4.452	0.0358	4.452	2352	5.8358	1.4793	345.3	5.8			0.4452	ok	117.6	ok	0.01	ok	0.29179	ok	0.073965	ok	34.53	ok	1	ok
24	BA_NA1_N2_T71	NA1.N2.7	NA1.N2.7.1	NA1	BA	N2	7	1	4.749	0.0273	4.749	2987	3.2917	0.6732	169.2	5.8			0.4749	ok	149.35	ok	0.01	ok	0.164585	ok	0.03366	ok	16.92	ok	1	ok
25	BA_NA1_N2_T281	NA1.N2.28	NA1.N2.28.1	NA1	BA	N2	28	1	4.7	0.0368	4.7	3046	7.5612	1.5832	482.2	5.5			0.47	ok	152.3	ok	0.01	ok	0.37806	ok	0.07916	ok	48.22	ok	1	ok
26	BA_NA1_N3_T01	NA1.N3.0	NA1.N3.0.1	NA1	BA	N3	0	1	4.839	0.0416	4.839	4753	7.1788	1.1237	456.5	5.5			0.4839	ok	237.65	ok	0.01	ok	0.35894	ok	0.056185	ok	45.65	ok	1	ok
27	BA_NA1_N3_T71	NA1.N3.7	NA1.N3.7.1	NA1	BA	N3	7	1	4.776	0.0296	4.776	6174	14.7857	1.5947	1139	0			0.4776	ok	308.7	ok	0.01	ok	0.739285	ok	0.079735	ok	113.9	ok	1	bdl
28	BA_NA1_N3_T281	NA1.N3.28	NA1.N3.28.1	NA1	BA	N3	28	1	4.67	0.0232	4.67	6252	14.8759	1.6023	1153.3	7.2			0.467	ok	312.6	ok	0.01	ok	0.743795	ok	0.080115	ok	115.33	ok	1	ok
29	BA_NA1_CT_T02	NA1.CT.0	NA1.CT.0.2	NA1	BA	CT	0	2	1.8	0			0.4052	0.6587	9.8	3.2		0.173589					0.01	bdl	0.02026	ok	0.032935	ok	10	bql	1	ok
30	BA_NA1_CT_T72	NA1.CT.7	NA1.CT.7.2	NA1	BA	CT	7	2	1.5	0			0.8181	1.2391	19.7	2.3							0.01	bdl	0.040905	ok	0.061955	ok	10	ok	1	bql
31	BA_NA1_CT_T282	NA1.CT.28	NA1.CT.28.2	NA1	BA	CT	28	2	1.4	0			1.0378	1.6618	24.7	0							0.01	bdl	0.05189	ok	0.08309	ok	10	ok	1	bdl
32	BA_NA1_A1_T282	NA1.A1.28	NA1.A1.28.2	NA1	BA	A1	28	2	3.509	0.6652	2.8438	356.8	0.8711	1.3924	21.3	3			0.3509	ok	35.68	ok	0.01	bdl	0.043555	ok	0.06962	ok	10	ok	1	ok
33	BA_NA1_A1_T72	NA1.A1.7	NA1.A1.7.2	NA1	BA	A1	7	2	5.686	1.4162	4.2698	219	0.9176	1.4213	21.6	0			0.5686	ok	21.9	ok	0.01	bdl	0.04588	ok	0.071065	ok	10	ok	1	bdl
34	BA_NA1_A1_T02	NA1.A1.0	NA1.A1.0.2	NA1	BA	A1	0	2	5.92	1.1321	4.7879	241.8	1.0281	1.651	20.8	3.1			0.592	ok	24.18	ok	0.11321	ok	0.051405	ok	0.08255	ok	10	ok	1	ok
35	BA_NA1_A2_T282	NA1.A2.28	NA1.A2.28.2	NA1	BA	A2	28	2	5.869	4.9261	0.9429	300.4	1.8756	1.6807	31.8	3.9			0.5869	ok	30.04	ok	0.01	bdl	0.09378	ok	0.084035	ok	10	ok	1	ok
36	BA_NA1_A2_T72	NA1.A2.7	NA1.A2.7.2	NA1	BA	A2	7	2	10.16	4.9261	5.2339	238.7	1.2493	1.6806	26.6	9.8			1.016	ok	23.87	ok	0.01	bdl	0.062465	ok	0.08403	ok	10	ok	1	ok
37	BA_NA1_A2_T02	NA1.A2.0	NA1.A2.0.2	NA1	BA	A2	0	2	7.155	4.9261	2.2289	192	0.9923	1.5789	17.4	3.9			0.7155	ok	19.2	bql	0.49261	ok	0.049615	ok	0.078945	ok	10	ok	1	ok
38	BA_NA1_A3_T02	NA1.A3.0	NA1.A3.0.2	NA1	BA	A3	0	2	25.71	15.71	10	281.8	1.0175	1.5423	23.3	2.5	0.664271	0.170784	2.571	ok	28.18	bql	0.01	bdl	0.050875	ok	0.077115	ok	10	ok	1	bql
39	BA_NA1_A3_T72	NA1.A3.7	NA1.A3.7.2	NA1	BA	A3	7	2	25.55	14.4834	11.0666	281.1	0.765	1.0943	17.6	3.2			2.555	ok	28.11	bql	1.44834	ok	0.03825	ok	0.054715	ok	10	ok	1	ok
40	BA_NA1_A3_T282	NA1.A3.28	NA1.A3.28.2	NA1	BA	A3	28	2	21.58	11.58	10	236.8	1.0679	1.6338	17.1	2.2			2.158	ok	23.68	bql	0.01	bdl	0.053395	ok	0.08169	ok	10	ok	1	bql
41	BA_NA1_AN_T02	NA1.AN.0	NA1.AN.0.2	NA1	BA	AN	0	2	12.32	9.269	3.051	4270	13.4119	1.6729	1017.6	2.4	1.50833	0.185826	1.232	ok	427	ok	0.9269	ok	0.670595	ok	0.083645	ok	101.76	ok	1	bql
42	BA_NA1_AN_T72	NA1.AN.7	NA1.AN.7.2	NA1	BA	AN	7	2	5.368	0	5.368	5017	6.693	0.5304	238.2	174.2			0.5368	ok	501.7	ok	0.01	bdl	0.33465	ok	0.02652	ok	23.82	ok	17.42	ok
43	BA_NA1_AN_T282	NA1.AN.28	NA1.AN.28.2	NA1	BA	AN	28	2	5.438	0	5.438	6242	14.6916	1.6475	702.4	426.7			0.5438	ok	624.2	ok	0.01	bdl	0.73458	ok	0.082375	ok	70.24	ok	42.67	ok
44	BA_NA1_BK_T02	NA1.BK.0	NA1.BK.0.2	NA1	BA	BK	0	2	0.2451	0.1087	0.2451	50.69	0.1149	0.0123	2.1	4.9			0.02451	bql	5.069	bql	0.01087	ok	0.005745	ok	0.00123	bdl	10	bdl	1	ok
45	BA_NA1_BK_T72	NA1.BK.7	NA1.BK.7.2	NA1	BA	BK	7	2	0.1546	0	0.1546	42.09	0.0363	0.0048	1.1	5.9			0.01546	bql	4.209	bql	0.01	bdl	0.001815	ok	0.00048	bdl	10	bdl	1	ok
46	BA_NA1_BK_T282	NA1.BK.28	NA1.BK.28.2	NA1	BA	BK	28	2		0			0.0077	0	0.4	5.9							0.01	bdl	0.00077	bdl	0	bdl	10	bdl	1	ok
47	BA_NA1_N1_T282	NA1.N1.28	NA1.N1.28.2	NA1	BA	N1	28	2	3.807	0	3.807	686.5	2.0071	1.1119	89.9	3.8			0.3807	ok	68.65	ok	0.03249	ok	0.100355	ok	0.055595	ok	10	ok	1	ok
48	BA_NA1_N1_T72	NA1.N1.7	NA1.N1.7.2	NA1	BA	N1	7	2	4.792	0	4.792	773.9	2.0594	1.3367	107.9	3.9			0.4792	ok	77.39	ok	0.01	bdl	0.10297	ok	0.066835	ok	10.79	ok	1	ok
49	BA_NA1_N1_T02	NA1.N1.0	NA1.N1.0.2	NA1	BA	N1	0	2	4.85	0.3249	4.85	836	2.3569	1.6416	132	83.8			0.485	ok	83.6	ok	0.01	bdl	0.117845	ok	0.08208	ok	13.2	ok	8.38	ok
50	BA_NA1_N2_T02	NA1.N2.0	NA1.N2.0.2	NA1	BA	N2	0	2	5.025	0.056	5.025	2562	7.0459	1.6144	459.5	1.6			0.5025	ok	256.2	ok	0.01	ok	0.352295	ok	0.08072	ok	45.95	ok	1	bql
51	BA_NA1_N2_T72	NA1.N2.7	NA1.N2.7.2	NA1	BA	N2	7	2	4.975	0	4.975	3148	7.3988	1.6373	494.6	3.2			0.4975	ok	314.8	ok	0.01	bdl	0.36994	ok	0.081865	ok	49.46	ok	1	ok
52	BA_NA1_N2_T282	NA1.N2.28	NA1.N2.28.2	NA1	BA	N2	28	2	4.08	0	4.08	2718	6.9195	1.5303	433.4	15			0.408	ok	271.8	ok	0.01	bdl	0.345975	ok	0.076515	ok	43.34	ok	1.5	ok
53	BA_NA1_N3_T282	NA1.N3.28	NA1.N3.28.2	NA1	BA	N3	28	2	4.016	0	4.016	1963	7.583	1.5031	523.3	3.2			0.4016	ok	196.3	ok	0.01	bdl	0.37915	ok	0.075155	ok	52.33	ok	1	ok
54	BA_NA1_N3_T02	NA1.N3.0	NA1.N3.0.2	NA1	BA	N3	0	2	4.92	0.2445	4.92	6774	15.546	1.6256	1208.5	2.5			0.492	ok	677.4	ok	0.02445	ok	0.7773	ok	0.08128	ok	120.85	ok	1	bql
55	BA_NA1_N3_T72	NA1.N3.7	NA1.N3.7.2	NA1	BA	N3	7	2	4.867	0	4.867	6886	15.2419	1.6347	1209.7	14.6			0.4867	ok	688.6	ok	0.01	bdl	0.762095	ok	0.081735	ok	120.97	ok	1.46	ok
56	BA_NA1_CT_T281	NA1.CT.28	NA1.CT.28.1	NA1	BA	CT	28	1	1.4	0.1174	1.4		0.2551	0.374	6.5	3.2		0.174671					0.01174	ok	0.012755	ok	0.0187	ok	10	bdl	1	ok
57	BA_NA1_CT_T03	NA1.CT.0	NA1.CT.0.3	NA1	BA	CT	0	3	5.321	0.0327		232.3	1.0224	1.6826	24.9	2			0.5321	ok	23.23	ok	0.01	ok	0.05112	ok	0.08413	ok	10	ok	1	bql
58	BA_NA1_CT_T73	NA1.CT.7	NA1.CT.7.3	NA1	BA	CT	7	3	4.385	0.0212		211.3	1.0211	1.6788	24.7	1.3			0.4385	ok	21.13	ok	0.01	ok	0.051055	ok	0.08394	ok	10	ok	1	bql
59	BA_NA1_A1_T03	NA1.A1.0	NA1.A1.0.3	NA1	BA	A1	0	3	6.126	1.8983	4.2277	263.7	1.4273	1.5385	32.5	2.5			0.6126	ok	26.37	ok	0.18983	ok	0.071365	ok	0.076925	ok	10	ok	1	bql
60	BA_NA1_A1_T73	NA1.A1.7	NA1.A1.7.3	NA1	BA	A1	7	3	6.381	1.475	4.906	243.3	1.012	1.659	24.8	1.6			0.6381	ok	24.33	ok	0.1475	ok	0.0506	ok	0.08295	ok	10	ok	1	bql
61	BA_NA1_A1_T283	NA1.A1.28	NA1.A1.28.3	NA1	BA	A1	28	3	6.202	1.0016	5.2004	239.9	1.0143	1.664	18.6	2.2			0.6202	ok	23.99	ok	0.10016	ok	0.050715	ok	0.0832	ok	10	ok	1	bql
62	BA_NA1_A2_T73	NA1.A2.7	NA1.A2.7.3	NA1	BA	A2	7	3	10.53	5.2415	5.2885	260.4	1.051	1.6723	24.6	2.7			1.053	ok	26.04	ok	0.52415	ok	0.05255	ok	0.083615	ok	10	ok	1	ok
63	BA_NA1_A2_T03	NA1.A2.0	NA1.A2.0.3	NA1	BA	A2	0	3	11.05	5.3471	5.7029	235	1.0158	1.6692	23.5	2.1			1.105	ok	23.5	ok	0.53471	ok	0.05079	ok	0.08346	ok	10	ok	1	bql
64	BA_NA1_A2_T283	NA1.A2.28	NA1.A2.28.3	NA1	BA	A2	28	3	10.55	4.907	5.643	253	1.0152	1.6631	15.8	3.1			1.055	ok	25.3	ok	0.4907	ok	0.05076	ok	0.083155	ok	10	ok	1	ok
65	BA_NA1_A3_T03	NA1.A3.0	NA1.A3.0.3	NA1	BA	A3	0	3	26.24	17.8023	8.4377	294.5	1.0475	1.661	24.4	1.6	0.670286	0.175883	2.624	ok	29.45	ok	1.78023	aql	0.052375	ok	0.08305	ok	10	ok	1	bql
66	BA_NA1_A3_T73	NA1.A3.7	NA1.A3.7.3	NA1	BA	A3	7	3	28.88	15	13.88	279	1.0139	1.6171	23	2			2.888	ok	27.9	bql	0.01	bdl	0.050695	ok	0.080855	ok	10	ok	1	bql
67	BA_NA1_A3_T283	NA1.A3.28	NA1.A3.28.3	NA1	BA	A3	28	3	28.33	14.8	13.53	290.2	1.0534	1.6411	12	2.7			2.833	ok	29.02	bql	0.01	bdl	0.05267	ok	0.082055	ok	10	bql	1	ok
68	BA_NA1_AN_T03	NA1.AN.0	NA1.AN.0.3	NA1	BA	AN	0	3	15.63	10.2758	5.3542	5075	14.1347	1.6386	1116.7	2.2			1.563	ok	507.5	ok	1.02758	ok	0.706735	ok	0.08193	ok	111.67	ok	1	bql
69	BA_NA1_AN_T73	NA1.AN.7	NA1.AN.7.3	NA1	BA	AN	7	3	6	0.0265	5.9735	5162	14.41	1.5806	323.5	812.4			0.6	ok	516.2	ok	0.01	ok	0.7205	ok	0.07903	ok	32.35	ok	81.24	ok
70	BA_NA1_AN_T283	NA1.AN.28	NA1.AN.28.3	NA1	BA	AN	28	3	5.726	0.0235	5.7025	6411	14.462	1.5961	358.5	742.2			0.5726	ok	641.1	ok	0.01	ok	0.7231	ok	0.079805	ok	35.85	ok	74.22	ok
71	BA_NA1_BK_T03	NA1.BK.0	NA1.BK.0.3	NA1	BA	BK	0	3		0.031			0.0163	0.0022	3	3.8							0.01	ok	0.00163	bql	0.00022	bdl	10	bdl	1	ok
72	BA_NA1_BK_T73	NA1.BK.7	NA1.BK.7.3	NA1	BA	BK	7	3		0.0238			0.004	0.0003	0	3.4							0.01	ok	0.0004	bdl	3e-05	bdl	10	bdl	1	ok
73	BA_NA1_BK_T283	NA1.BK.28	NA1.BK.28.3	NA1	BA	BK	28	3		0.0211			0.0113	0	0.8	4.7							0.01	ok	0.00113	bdl	0	bdl	10	bdl	1	ok
74	BA_NA1_N1_T283	NA1.N1.28	NA1.N1.28.3	NA1	BA	N1	28	3	4.69	0.0489	4.69		2.3721	1.6393	127.9	1.4							0.01	ok	0.118605	ok	0.081965	ok	12.79	ok	1	bql
75	BA_NA1_N1_T03	NA1.N1.0	NA1.N1.0.3	NA1	BA	N1	0	3	5.295	0.0521	5.295	868.9	2.3047	1.6092	127.7	1.7			0.5295	ok	86.89	ok	0.01	ok	0.115235	ok	0.08046	ok	12.77	ok	1	bql
76	BA_NA1_N1_T73	NA1.N1.7	NA1.N1.7.3	NA1	BA	N1	7	3	5.214	0.0182	5.214	904.2	2.3721	1.6405	129.7	11.5			0.5214	ok	90.42	ok	0.01	bql	0.118605	ok	0.082025	ok	12.97	ok	1.15	ok
77	BA_NA1_N2_T283	NA1.N2.28	NA1.N2.28.3	NA1	BA	N2	28	3	4.065	0.0842	4.065	1700	5.0117	1.0105	283.6	1.3			0.4065	ok	170	ok	0.01	ok	0.250585	ok	0.050525	ok	28.36	ok	1	bql
78	BA_NA1_N2_T73	NA1.N2.7	NA1.N2.7.3	NA1	BA	N2	7	3	4.963	0.0232	4.963	2264	7.1072	1.6384	472.7	1.7			0.4963	ok	226.4	ok	0.01	ok	0.35536	ok	0.08192	ok	47.27	ok	1	bql
79	BA_NA1_N2_T03	NA1.N2.0	NA1.N2.0.3	NA1	BA	N2	0	3	5.306	0.0213	5.306	3086	7.1399	1.6395	476.4	16.7			0.5306	ok	308.6	ok	0.01	ok	0.356995	ok	0.081975	ok	47.64	ok	1.67	ok
80	BA_NA1_N3_T283	NA1.N3.28	NA1.N3.28.3	NA1	BA	N3	28	3	5.038	0.0542	5.038	3140	10.2717	1.5778	763.4	1.7			0.5038	ok	314	ok	0.01	ok	0.513585	ok	0.07889	ok	76.34	ok	1	bql
81	BA_NA1_N3_T03	NA1.N3.0	NA1.N3.0.3	NA1	BA	N3	0	3	5.495	0.0219	5.495	6501	14.5009	1.6319	1140.8	1			0.5495	ok	650.1	ok	0.01	ok	0.725045	ok	0.081595	ok	114.08	ok	1	bdl
82	BA_NA1_N3_T73	NA1.N3.7	NA1.N3.7.3	NA1	BA	N3	7	3	5.462	0.0232	5.462	6785	12.5497	1.2883	883.7	15			0.5462	ok	678.5	ok	0.01	ok	0.627485	ok	0.064415	ok	88.37	ok	1.5	ok
83	BA_NA2_CT_T01	NA2.CT.0	NA2.CT.0.1	NA2	BA	CT	0	1	1.2		1.2						2.70135	0.027986	0.1036	ok
84	BA_NA2_CT_T71	NA2.CT.7	NA2.CT.7.1	NA2	BA	CT	7	1	1.116	0.025	1.116	194	0.3532	17.0443	94.7	3.9			0.1116	ok	19.4	bql	0.01	ok	0.01766	ok	0.852215	ok	10	ok	1	ok
85	BA_NA2_CT_T281	NA2.CT.28	NA2.CT.28.1	NA2	BA	CT	28	1	1.124	0.0189	1.124	190.2	0.3687	17.8373	89	5.1			0.1124	ok	19.02	bql	0.01	ok	0.018435	ok	0.891865	ok	10	ok	1	ok
86	BA_NA2_A1_T281	NA2.A1.28	NA2.A1.28.1	NA2	BA	A1	28	1	1.69	1.3395	0.3505	81.97	0.4895	13.5311	76.8	5.3			0.08857	ok	8.197	bql	0.13395	ok	0.024475	ok	0.676555	ok	10	ok	1	ok
87	BA_NA2_A1_T71	NA2.A1.7	NA2.A1.7.1	NA2	BA	A1	7	1	2.2	1.4382	0.7618	138.5	0.3858	17.6627	99.3	6.3			0.169	ok	13.85	bql	0.14382	ok	0.01929	ok	0.883135	ok	10	ok	1	ok
88	BA_NA2_A1_T01	NA2.A1.0	NA2.A1.0.1	NA2	BA	A1	0	1	2.818	1.3971	1.4209	190.5	0.3743	18.1142	85.2	4.9			0.2818	ok	19.05	bql	0.13971	ok	0.018715	ok	0.90571	ok	10	ok	1	ok
89	BA_NA2_A2_T01	NA2.A2.0	NA2.A2.0.1	NA2	BA	A2	0	1	6.74	5.3176	1.4224	191.2	0.3781	17.9359	91.7	4.4			0.6246	ok	19.12	bql	0.53176	ok	0.018905	ok	0.896795	ok	10	ok	1	ok
90	BA_NA2_A2_T71	NA2.A2.7	NA2.A2.7.1	NA2	BA	A2	7	1	6.131	4.9954	1.1356	185.5	0.3775	17.8602	93.6	3.8			0.6131	ok	18.55	bql	0.49954	ok	0.018875	ok	0.89301	ok	10	ok	1	ok
91	BA_NA2_A2_T281	NA2.A2.28	NA2.A2.28.1	NA2	BA	A2	28	1	6.12	4.7372	1.3828	154.9	0.3722	17.8033	81.3	5.1			0.4471	ok	15.49	bql	0.47372	ok	0.01861	ok	0.890165	ok	10	ok	1	ok
92	BA_NA2_A3_T01	NA2.A3.0	NA2.A3.0.1	NA2	BA	A3	0	1	10.3	9.5636	0.7364	188.5	0.374	17.7341	88.5	3.5	0.270874	0.0279	1.03	ok	18.85	bql	0.95636	ok	0.0187	ok	0.886705	ok	10	ok	1	ok
93	BA_NA2_A3_T71	NA2.A3.7	NA2.A3.7.1	NA2	BA	A3	7	1	11.8	10.668	1.132	192	0.3739	17.6851	93.2	3.8			1.18	ok	19.2	bql	1.0668	ok	0.018695	ok	0.884255	ok	10	ok	1	ok
94	BA_NA2_A3_T281	NA2.A3.28	NA2.A3.28.1	NA2	BA	A3	28	1	11.69	10.3811	1.3089	185.3	0.3822	18.0546	85.1	3.9			1.169	ok	18.53	bql	1.03811	ok	0.01911	ok	0.90273	ok	10	ok	1	ok
95	BA_NA2_AN_T01	NA2.AN.0	NA2.AN.0.1	NA2	BA	AN	0	1	12.2	9.6291	2.5709	5226	12.5682	17.7682	1122.3	2.6	0.420028	0.041503	0.9881	ok	522.6	ok	0.96291	ok	0.62841	ok	0.88841	ok	112.23	ok	1	ok
96	BA_NA2_AN_T281	NA2.AN.28	NA2.AN.28.1	NA2	BA	AN	28	1	1.35	0	1.35	5285	13.8633	17.2354	1231.9	6.9			0.135	ok	528.5	ok	0.01	bdl	0.693165	ok	0.86177	ok	123.19	ok	1	ok
97	BA_NA2_AN_T71	NA2.AN.7	NA2.AN.7.1	NA2	BA	AN	7	1	2.176	0	2.176	6360	13.7965	17.7444	1206.4	6.7			0.2176	ok	636	ok	0.01	bdl	0.689825	ok	0.88722	ok	120.64	ok	1	ok
98	BA_NA2_BK_T01	NA2.BK.0	NA2.BK.0.1	NA2	BA	BK	0	1	0.8	0.7774	0.8	114.5	0.6378	0.1114	7.1	3.4			0.06129	ok	11.45	bql	0.07774	ok	0.03189	ok	0.00557	ok	10	bql	1	ok
99	BA_NA2_BK_T71	NA2.BK.7	NA2.BK.7.1	NA2	BA	BK	7	1	0.2468	0.1276	0.2468	38.52	0.1129	0.006	0.8	0			0.02468	bql	3.852	bql	0.01276	ok	0.005645	ok	0.0006	bdl	10	bdl	1	bdl
100	BA_NA2_BK_T281	NA2.BK.28	NA2.BK.28.1	NA2	BA	BK	28	1	0.226	0.0112	0.226	38.52	0.0097	0	1	7.1			0.0226	bql	3.852	bql	0.01	bql	0.00097	bql	0	bdl	10	bdl	1	ok
101	BA_NA2_N1_T01	NA2.N1.0	NA2.N1.0.1	NA2	BA	N1	0	1	1.15	0.0776	1.15	791.4	1.7732	17.3859	214.7	3.1			0.115	ok	79.14	ok	0.01	ok	0.08866	ok	0.869295	ok	21.47	ok	1	ok
102	BA_NA2_N1_T71	NA2.N1.7	NA2.N1.7.1	NA2	BA	N1	7	1	1.114	0.0158	1.114	764.3	1.7608	17.8465	214.2	3			0.1114	ok	76.43	ok	0.01	ok	0.08804	ok	0.892325	ok	21.42	ok	1	ok
103	BA_NA2_N1_T281	NA2.N1.28	NA2.N1.28.1	NA2	BA	N1	28	1	1.087	0.0139	1.087	812.1	1.7538	17.8786	204.2	4.8			0.1087	ok	81.21	ok	0.01	ok	0.08769	ok	0.89393	ok	20.42	ok	1	ok
104	BA_NA2_N2_T01	NA2.N2.0	NA2.N2.0.1	NA2	BA	N2	0	1	1.146	0.0217	1.146	3394	6.1006	17.4804	533.2	2			0.1146	ok	339.4	ok	0.01	ok	0.30503	ok	0.87402	ok	53.32	ok	1	ok
105	BA_NA2_N2_T281	NA2.N2.28	NA2.N2.28.1	NA2	BA	N2	28	1	1.045	0.0081	1.045	2900	6.5092	17.8223	572.4	1.8			0.1045	ok	290	ok	0.01	bql	0.32546	ok	0.891115	ok	57.24	ok	1	ok
106	BA_NA2_N2_T71	NA2.N2.7	NA2.N2.7.1	NA2	BA	N2	7	1	1.098	0.0068	1.098	3011	6.4992	18.0532	556	2.5			0.1098	ok	301.1	ok	0.01	bql	0.32496	ok	0.90266	ok	55.6	ok	1	ok
107	BA_NA2_N3_T281	NA2.N3.28	NA2.N3.28.1	NA2	BA	N3	28	1	1.04	0.0169	1.04	195	0.3609	17.0697	94.4	6			0.104	ok	19.5	bql	0.01	ok	0.018045	ok	0.853485	ok	10	ok	1	ok
108	BA_NA2_N3_T71	NA2.N3.7	NA2.N3.7.1	NA2	BA	N3	7	1	1.023	0.0057	1.023	189.4	0.2433	12.4501	58	4.4			0.1023	ok	18.94	bql	0.01	bql	0.012165	ok	0.622505	ok	10	ok	1	ok
109	BA_NA2_N3_T01	NA2.N3.0	NA2.N3.0.1	NA2	BA	N3	0	1	1.122	0.0118	1.122	199.8	0.3462	16.3564	83.1	5.8			0.1122	ok	19.98	bql	0.01	ok	0.01731	ok	0.81782	ok	10	ok	1	ok
110	BA_NA2_CT_T02	NA2.CT.0	NA2.CT.0.2	NA2	BA	CT	0	2	1.2	0.6693	1.2		0.6149	18.0432	0.1	1.8	#DIV/0!	0.028452					0.06693	ok	0.030745	ok	0.90216	ok	10	bdl	1	bql
111	BA_NA2_CT_T72	NA2.CT.7	NA2.CT.7.2	NA2	BA	CT	7	2	1.1	0.2002	1.1	76.93	0.1995	3.3086	0	2.5			0.05459	ok	7.693	bql	0.02002	ok	0.009975	ok	0.16543	ok	10	bdl	1	bql
112	BA_NA2_CT_T282	NA2.CT.28	NA2.CT.28.2	NA2	BA	CT	28	2	1.121	0.044	1.121	165	0.3819	18.12	2.2	1.8			0.1121	ok	16.5	bql	0.01	ok	0.019095	ok	0.906	ok	10	bdl	1	bql
113	BA_NA2_A1_T282	NA2.A1.28	NA2.A1.28.2	NA2	BA	A1	28	2	2.087	1.5997	0.4873	124.6	0.3773	17.9349	3.9	1.4			0.2087	ok	12.46	bql	0.15997	ok	0.018865	ok	0.896745	ok	10	bdl	1	bql
114	BA_NA2_A1_T72	NA2.A1.7	NA2.A1.7.2	NA2	BA	A1	7	2	2.357	1.4829	0.8741	156.9	0.3443	16.9247	23.3	3			0.2357	ok	15.69	bql	0.14829	ok	0.017215	ok	0.846235	ok	10	ok	1	ok
115	BA_NA2_A1_T02	NA2.A1.0	NA2.A1.0.2	NA2	BA	A1	0	2	2.357	1.4144	0.9426	159.8	0.3625	17.9009	23.5	2.1			0.2357	ok	15.98	bql	0.14144	ok	0.018125	ok	0.895045	ok	10	ok	1	bql
116	BA_NA2_A2_T02	NA2.A2.0	NA2.A2.0.2	NA2	BA	A2	0	2	6.5	5.2	1.3	163.3	0.3935	14.5472	26.8	3.1			0.6188	ok	16.33	bql	0.44051	ok	0.019675	ok	0.72736	ok	10	ok	1	ok
117	BA_NA2_A2_T72	NA2.A2.7	NA2.A2.7.2	NA2	BA	A2	7	2	6.187	5.1809	1.0061	159.7	0.3646	17.7412	28.9	2.5			0.6187	ok	15.97	bql	0.51809	ok	0.01823	ok	0.88706	ok	10	ok	1	bql
118	BA_NA2_A2_T282	NA2.A2.28	NA2.A2.28.2	NA2	BA	A2	28	2	6.123	4.9462	1.1768	158.4	0.364	18.1302	27.3	3.1			0.6123	ok	15.84	bql	0.49462	ok	0.0182	ok	0.90651	ok	10	ok	1	ok
119	BA_NA2_A3_T02	NA2.A3.0	NA2.A3.0.2	NA2	BA	A3	0	2	12.96	8.1534	4.8066	172.9	0.3667	17.7722	30.5	2.2	0.214198	0.02776	1.296	ok	17.29	bql	0.81534	ok	0.018335	ok	0.88861	ok	10	ok	1	bql
120	BA_NA2_A3_T72	NA2.A3.7	NA2.A3.7.2	NA2	BA	A3	7	2	12.44	10.721	1.719	182.3	0.3729	17.7338	32.9	2.1			1.244	ok	18.23	bql	1.0721	ok	0.018645	ok	0.88669	ok	10	ok	1	bql
121	BA_NA2_A3_T282	NA2.A3.28	NA2.A3.28.2	NA2	BA	A3	28	2	12.18	10.1653	2.0147	173.6	0.3684	17.8889	27.9	2.3			1.218	ok	17.36	bql	1.01653	ok	0.01842	ok	0.894445	ok	10	ok	1	bql
122	BA_NA2_AN_T02	NA2.AN.0	NA2.AN.0.2	NA2	BA	AN	0	2	11.32	8.3277	2.9923	5659	10.3912	17.4202	661.8	2	0.514541	0.058246	1.132	ok	565.9	ok	0.83277	ok	0.51956	ok	0.87101	ok	66.18	ok	1	bql
123	BA_NA2_AN_T282	NA2.AN.28	NA2.AN.28.2	NA2	BA	AN	28	2	1.226	0.0381	1.1879	5100	13.4429	16.6887	890.6	2			0.1226	ok	510	ok	0.01	ok	0.672145	ok	0.834435	ok	89.06	ok	1	bql
124	BA_NA2_AN_T72	NA2.AN.7	NA2.AN.7.2	NA2	BA	AN	7	2	1.647	0.0398	1.6072	6341	13.5485	17.3982	902.1	1.7			0.1647	ok	634.1	ok	0.01	ok	0.677425	ok	0.86991	ok	90.21	ok	1	bql
125	BA_NA2_BK_T02	NA2.BK.0	NA2.BK.0.2	NA2	BA	BK	0	2		0.0969			0.6426	0.0646	9.2	2.3							0.01	ok	0.03213	ok	0.00646	bdl	10	bql	1	bql
126	BA_NA2_BK_T72	NA2.BK.7	NA2.BK.7.2	NA2	BA	BK	7	2		0.1332			0.0962	0.0073	5	3.5							0.01332	ok	0.00481	ok	0.00073	bdl	10	bdl	1	ok
127	BA_NA2_BK_T282	NA2.BK.28	NA2.BK.28.2	NA2	BA	BK	28	2		0.0238			0.0173	0.0035	0	2.9							0.01	ok	0.00173	bql	0.00035	bdl	10	bdl	1	ok
128	BA_NA2_N1_T02	NA2.N1.0	NA2.N1.0.2	NA2	BA	N1	0	2	1.097	0.271	1.097	850.9	1.3459	11.6478	54	3.3			0.1097	ok	85.09	ok	0.0271	ok	0.067295	ok	0.58239	ok	10	ok	1	ok
129	BA_NA2_N1_T282	NA2.N1.28	NA2.N1.28.2	NA2	BA	N1	28	2	1.019	0.0529	1.019	803.2	1.736	17.0731	81.7	1.7			0.1019	ok	80.32	ok	0.01	ok	0.0868	ok	0.853655	ok	10	ok	1	bql
130	BA_NA2_N1_T72	NA2.N1.7	NA2.N1.7.2	NA2	BA	N1	7	2	1.121	0.0565	1.121	831.6	1.7343	17.7927	127.5	3.2			0.1121	ok	83.16	ok	0.01	ok	0.086715	ok	0.889635	ok	12.75	ok	1	ok
131	BA_NA2_N2_T02	NA2.N2.0	NA2.N2.0.2	NA2	BA	N2	0	2	1.241	0.1256	1.241	2962	6.2351	17.7239	390.4	1.5			0.1241	ok	296.2	ok	0.01256	ok	0.311755	ok	0.886195	ok	39.04	ok	1	bql
132	BA_NA2_N2_T282	NA2.N2.28	NA2.N2.28.2	NA2	BA	N2	28	2	1.057	0.0486	1.057	2926	6.6746	17.6793	420.8	1.1			0.1057	ok	292.6	ok	0.01	ok	0.33373	ok	0.883965	ok	42.08	ok	1	bdl
133	BA_NA2_N2_T72	NA2.N2.7	NA2.N2.7.2	NA2	BA	N2	7	2	1.144	0.0491	1.144	3154	6.6917	17.9445	424	2.4			0.1144	ok	315.4	ok	0.01	ok	0.334585	ok	0.897225	ok	42.4	ok	1	bql
134	BA_NA2_N3_T02	NA2.N3.0	NA2.N3.0.2	NA2	BA	N3	0	2	1.163	0.1434	1.163	197	0.4173	15.8995	39.8	3.9			0.1117	ok	19.7	bql	0.01434	ok	0.020865	ok	0.794975	ok	10	ok	1	ok
135	BA_NA2_N3_T72	NA2.N3.7	NA2.N3.7.2	NA2	BA	N3	7	2	1.117	0.0542	1.117	185.4	0.3619	17.6787	42.5	3.7			0.1019	ok	18.54	bql	0.01	ok	0.018095	ok	0.883935	ok	10	ok	1	ok
136	BA_NA2_N3_T282	NA2.N3.28	NA2.N3.28.2	NA2	BA	N3	28	2	1.019	0.0436	1.019	186.1	0.3545	17.0766	40	4.3			0.1163	ok	18.61	bql	0.01	ok	0.017725	ok	0.85383	ok	10	ok	1	ok
137	BA_NA2_CT_T03	NA2.CT.0	NA2.CT.0.3	NA2	BA	CT	0	3	1.079	0.1784	1.079	187.5	0.2142	7.8964	40	2.5	2.64597	0.02855	0.1079	ok	18.75	bql	0.01784	ok	0.01071	ok	0.39482	ok	10	ok	1	bql
138	BA_NA2_CT_T73	NA2.CT.7	NA2.CT.7.3	NA2	BA	CT	7	3	1.037	0.0318	1.037	187.9	0.3652	18.1113	88.1	2			0.1037	ok	18.79	bql	0.01	ok	0.01826	ok	0.905565	ok	10	ok	1	bql
139	BA_NA2_CT_T283	NA2.CT.28	NA2.CT.28.3	NA2	BA	CT	28	3	1.154	0.0294	1.154	196.4	0.3648	18.3994	84.4	1.9			0.1154	ok	19.64	bql	0.01	ok	0.01824	ok	0.91997	ok	10	ok	1	bql
140	BA_NA2_A1_T03	NA2.A1.0	NA2.A1.0.3	NA2	BA	A1	0	3	2.331	1.5633	0.7677	189.2	0.3978	17.9283	86.8	1.6			0.2331	ok	18.92	bql	0.15633	ok	0.01989	ok	0.896415	ok	10	ok	1	bql
141	BA_NA2_A1_T73	NA2.A1.7	NA2.A1.7.3	NA2	BA	A1	7	3	2.365	1.5195	0.8455	192.4	0.3573	17.8305	0	2			0.2365	ok	19.24	bql	0.15195	ok	0.017865	ok	0.891525	ok	10	bdl	1	bql
142	BA_NA2_A1_T283	NA2.A1.28	NA2.A1.28.3	NA2	BA	A1	28	3	2.343	1.3514	0.9916	184.5	0.3504	17.7367	79.8	2.1			0.2343	ok	18.45	bql	0.13514	ok	0.01752	ok	0.886835	ok	10	ok	1	bql
143	BA_NA2_A2_T03	NA2.A2.0	NA2.A2.0.3	NA2	BA	A2	0	3	6.5	5.2958	1.2042	209.2	0.688	16.9935	94.7	3.8			0.5464	ok	20.92	ok	0.52958	ok	0.0344	ok	0.849675	ok	10	ok	1	ok
144	BA_NA2_A2_T73	NA2.A2.7	NA2.A2.7.3	NA2	BA	A2	7	3	6.486	5	1.486	190.6	0.2325	10.5829	57.6	1.7			0.6486	ok	19.06	bql	0.32908	ok	0.011625	ok	0.529145	ok	10	ok	1	bql
145	BA_NA2_A2_T283	NA2.A2.28	NA2.A2.28.3	NA2	BA	A2	28	3	6.454	4.5606	1.8934	194.7	0.323	15.9025	71.6	2			0.6454	ok	19.47	bql	0.45606	ok	0.01615	ok	0.795125	ok	10	ok	1	bql
146	BA_NA2_A3_T283	NA2.A3.28	NA2.A3.28.3	NA2	BA	A3	28	3	10.95	6.8199	4.1301	255.5	0.35	17.4644	88.2	1.7			1.095	ok	25.55	bql	0.68199	ok	0.0175	ok	0.87322	ok	10	ok	1	bql
147	BA_NA2_A3_T03	NA2.A3.0	NA2.A3.0.3	NA2	BA	A3	0	3	13.09	10.2478	2.8422	254.8	0.3597	17.0236	89.2	1.7			1.309	ok	25.48	bql	1.02478	ok	0.017985	ok	0.85118	ok	10	ok	1	bql
148	BA_NA2_A3_T73	NA2.A3.7	NA2.A3.7.3	NA2	BA	A3	7	3	12.72	10.5226	2.1974	252.9	0.3639	17.7832	79.8	2			1.272	ok	25.29	bql	1.05226	ok	0.018195	ok	0.88916	ok	10	ok	1	bql
149	BA_NA2_AN_T03	NA2.AN.0	NA2.AN.0.3	NA2	BA	AN	0	3	12.12	8.557	3.563	5988	11.2865	16.4474	975	2.6	0.329967	0.039992	1.212	ok	598.8	ok	0.8557	ok	0.564325	ok	0.82237	ok	97.5	ok	1	ok
150	BA_NA2_AN_T283	NA2.AN.28	NA2.AN.28.3	NA2	BA	AN	28	3	1.496	0.0226	1.4734	5360	13.9836	17.4518	1283	2.1			0.1496	ok	536	ok	0.01	ok	0.69918	ok	0.87259	ok	128.3	ok	1	bql
151	BA_NA2_AN_T73	NA2.AN.7	NA2.AN.7.3	NA2	BA	AN	7	3	2.06	0.029	2.031	6203	13.9715	18.1066	1247.7	1.9			0.206	ok	620.3	ok	0.01	ok	0.698575	ok	0.90533	ok	124.77	ok	1	bql
152	BA_NA2_BK_T03	NA2.BK.0	NA2.BK.0.3	NA2	BA	BK	0	3		0.2737			0.2278	0.0393	27	2.5							0.02737	ok	0.01139	ok	0.00393	bdl	10	ok	1	bql
153	BA_NA2_BK_T73	NA2.BK.7	NA2.BK.7.3	NA2	BA	BK	7	3		0.2699			0.2259	0.0389	25.8	2.2							0.02699	ok	0.011295	ok	0.00389	bdl	10	ok	1	bql
154	BA_NA2_BK_T283	NA2.BK.28	NA2.BK.28.3	NA2	BA	BK	28	3		0.0302			0.0076	0.0012	0	3.2							0.01	ok	0.00076	bdl	0.00012	bdl	10	bdl	1	ok
155	BA_NA2_N1_T283	NA2.N1.28	NA2.N1.28.3	NA2	BA	N1	28	3	1.018	0.0772	1.018	834.9	1.3272	11.1639	142.4	1.8			0.1018	ok	83.49	ok	0.01	ok	0.06636	ok	0.558195	ok	14.24	ok	1	bql
156	BA_NA2_N1_T73	NA2.N1.7	NA2.N1.7.3	NA2	BA	N1	7	3	1.033	0.0215	1.033	793.4	1.6511	16.9754	201.3	1.5			0.1033	ok	79.34	ok	0.01	ok	0.082555	ok	0.84877	ok	20.13	ok	1	bql
157	BA_NA2_N1_T03	NA2.N1.0	NA2.N1.0.3	NA2	BA	N1	0	3	1.113	0.4025	1.113	832.3	1.8375	16.7261	190.6	2.6			0.1113	ok	83.23	ok	0.04025	ok	0.091875	ok	0.836305	ok	19.06	ok	1	ok
158	BA_NA2_N2_T03	NA2.N2.0	NA2.N2.0.3	NA2	BA	N2	0	3	1.187	0.0692	1.187	3128	7.0057	17.3867	616.9	1.1			0.1187	ok	312.8	ok	0.01	ok	0.350285	ok	0.869335	ok	61.69	ok	1	bdl
159	BA_NA2_N2_T283	NA2.N2.28	NA2.N2.28.3	NA2	BA	N2	28	3	1.048	0.026	1.048	2911	6.5614	17.7034	590.5	1.4			0.1048	ok	291.1	ok	0.01	ok	0.32807	ok	0.88517	ok	59.05	ok	1	bql
160	BA_NA2_N2_T73	NA2.N2.7	NA2.N2.7.3	NA2	BA	N2	7	3	1.127	0.1945	1.127	3113	6.6628	18.0698	569.8	2.9			0.1127	ok	311.3	ok	0.01945	ok	0.33314	ok	0.90349	ok	56.98	ok	1	ok
161	BA_NA2_N3_T03	NA2.N3.0	NA2.N3.0.3	NA2	BA	N3	0	3	1.061	0.2568	1.061	278.2	0.3843	15.0559	68.6	2			0.1061	ok	27.82	bql	0.02568	ok	0.019215	ok	0.752795	ok	10	ok	1	bql
162	BA_NA2_N3_T73	NA2.N3.7	NA2.N3.7.3	NA2	BA	N3	7	3	1.068	0.0243	1.068	258.7	0.3619	17.8718	95.4	1.5			0.1068	ok	25.87	bql	0.01	ok	0.018095	ok	0.89359	ok	10	ok	1	bql
163	BA_NA2_N3_T283	NA2.N3.28	NA2.N3.28.3	NA2	BA	N3	28	3	1.133	0.0212	1.133	254	0.3619	18.1449	88	1.6			0.1133	ok	25.4	bql	0.01	ok	0.018095	ok	0.907245	ok	10	ok	1	bql
164	BA_NA3_CT_T01	NA3.CT.0	NA3.CT.0.1	NA3	BA	CT	0	1	1.003		1.003						2.42193	0.024292	0.1003	ok
165	BA_NA3_CT_T71	NA3.CT.7	NA3.CT.7.1	NA3	BA	CT	7	1	0.8804	0.0179	0.8804	138.8	0.228	24.7862	46.4	3.7			0.08804	ok	13.88	bql	0.01	ok	0.0114	ok	2.47862	aql	10	ok	1	ok
166	BA_NA3_CT_T281	NA3.CT.28	NA3.CT.28.1	NA3	BA	CT	28	1	0.9538	0.0203	0.9538	142	0.2322	25.5474	43.6	3.2			0.09538	ok	14.2	bql	0.01	ok	0.01161	ok	2.55474	aql	10	ok	1	ok
167	BA_NA3_A1_T01	NA3.A1.0	NA3.A1.0.1	NA3	BA	A1	0	1	2.584	1.4644	1.1196	180.7	0.2253	25.2674	48.7	3.3			0.2584	ok	18.07	bql	0.14644	ok	0.011265	ok	2.52674	aql	10	ok	1	ok
168	BA_NA3_A1_T71	NA3.A1.7	NA3.A1.7.1	NA3	BA	A1	7	1	2.337	1.4387	0.8983	224.8	0.225	25.2861	42.7	3			0.2337	ok	22.48	ok	0.14387	ok	0.01125	ok	2.52861	aql	10	ok	1	ok
169	BA_NA3_A1_T281	NA3.A1.28	NA3.A1.28.1	NA3	BA	A1	28	1	2.116	1.326	0.79	134.9	0.2276	25.4954	39.2	3.3			0.2116	ok	13.49	bql	0.1326	ok	0.01138	ok	2.54954	aql	10	ok	1	ok
170	BA_NA3_A2_T01	NA3.A2.0	NA3.A2.0.1	NA3	BA	A2	0	1	5.878	5.4119	0.4661	140.1	0.2311	24.9418	46.3	2.6			0.5878	ok	14.01	bql	0.54119	ok	0.011555	ok	2.49418	aql	10	ok	1	ok
171	BA_NA3_A2_T71	NA3.A2.7	NA3.A2.7.1	NA3	BA	A2	7	1	5.839	5.0502	0.7888	134.6	0.2262	24.9155	43.9	2.5			0.5839	ok	13.46	bql	0.50502	ok	0.01131	ok	2.49155	aql	10	ok	1	ok
172	BA_NA3_A2_T281	NA3.A2.28	NA3.A2.28.1	NA3	BA	A2	28	1	5.907	4.9826	0.9244	132.3	0.2281	25.4387	39.9	2.9			0.5907	ok	13.23	bql	0.49826	ok	0.011405	ok	2.54387	aql	10	ok	1	ok
173	BA_NA3_A3_T71	NA3.A3.7	NA3.A3.7.1	NA3	BA	A3	7	1	10.99	10.4213	0.5687	137.5	0.2887	25.1766	44	2.8	0.230036	0.025281	1.099	ok	13.75	bql	1.04213	ok	0.014435	ok	2.51766	aql	10	ok	1	ok
174	BA_NA3_A3_T01	NA3.A3.0	NA3.A3.0.1	NA3	BA	A3	0	1	11.49	10.5288	0.9612	137.7	0.2677	24.7462	45.6	2.7			1.149	ok	13.77	bql	1.05288	ok	0.013385	ok	2.47462	aql	10	ok	1	ok
175	BA_NA3_A3_T281	NA3.A3.28	NA3.A3.28.1	NA3	BA	A3	28	1	10	9.6404	0.3596	133.4	0.255	24.1575	35.5	14.6			1.092	ok	13.34	bql	0.96404	ok	0.01275	ok	2.41575	aql	10	ok	1.46	ok
176	BA_NA3_AN_T01	NA3.AN.0	NA3.AN.0.1	NA3	BA	AN	0	1	10.39	9.7664	0.6236	5434	12.3726	24.8835	1064.6	2.2			1.039	ok	543.4	ok	0.97664	ok	0.61863	ok	2.48835	aql	106.46	ok	1	ok
177	BA_NA3_AN_T71	NA3.AN.7	NA3.AN.7.1	NA3	BA	AN	7	1	1.327	0.1445	1.1825	3384	11.7182	21.2101	954.3	1.5			0.1327	ok	338.4	ok	0.01445	ok	0.58591	ok	2.12101	aql	95.43	ok	1	bql
178	BA_NA3_AN_T281	NA3.AN.28	NA3.AN.28.1	NA3	BA	AN	28	1	1	0.0159	0.9841	6214	12.6288	23.9117	1054.6	1.5			0.3211	ok	621.4	ok	0.01	ok	0.63144	ok	2.39117	aql	105.46	ok	1	bql
179	BA_NA3_BK_T01	NA3.BK.0	NA3.BK.0.1	NA3	BA	BK	0	1	0.2636	0.0313	0.2636	58.8	0.1137	0.0156	2.5	3.3			0.02636	bql	5.88	bql	0.01	ok	0.005685	ok	0.00156	bdl	10	bdl	1	ok
180	BA_NA3_BK_T71	NA3.BK.7	NA3.BK.7.1	NA3	BA	BK	7	1	0.2629	0.0463	0.2629	46.44	0.0284	0.0049	0	4.1			0.02629	bql	4.644	bql	0.01	ok	0.00142	ok	0.00049	bdl	10	bdl	1	ok
181	BA_NA3_BK_T281	NA3.BK.28	NA3.BK.28.1	NA3	BA	BK	28	1	0.2203	0.0122	0.2203	46.11	0.0127	0.0036	0	3.6			0.02203	bql	4.611	bql	0.01	ok	0.00127	bql	0.00036	bdl	10	bdl	1	ok
182	BA_NA3_N1_T01	NA3.N1.0	NA3.N1.0.1	NA3	BA	N1	0	1	1.594	0.0717	1.594	644.8	1.815	25.0979	172.3	2.4			0.1594	ok	64.48	ok	0.01	ok	0.09075	ok	2.50979	aql	17.23	ok	1	ok
183	BA_NA3_N1_T71	NA3.N1.7	NA3.N1.7.1	NA3	BA	N1	7	1	0.8459	0.0155	0.8459	733.3	1.6013	24.9414	160	2.7			0.08459	ok	73.33	ok	0.01	ok	0.080065	ok	2.49414	aql	16	ok	1	ok
184	BA_NA3_N1_T281	NA3.N1.28	NA3.N1.28.1	NA3	BA	N1	28	1	0.7525	0.0206	0.7525	637.6	1.5015	24.8142	144.2	3.2			0.07525	ok	63.76	ok	0.01	ok	0.075075	ok	2.48142	aql	14.42	ok	1	ok
185	BA_NA3_N2_T01	NA3.N2.0	NA3.N2.0.1	NA3	BA	N2	0	1	0.9713	0.0215	0.9713	2896	6.3873	24.9891	513.9	1.8			0.09713	ok	289.6	ok	0.01	ok	0.319365	ok	2.49891	aql	51.39	ok	1	ok
186	BA_NA3_N2_T71	NA3.N2.7	NA3.N2.7.1	NA3	BA	N2	7	1	0.8775	0.0204	0.8775	2866	6.4029	25.1404	510.1	2.4			0.08775	ok	286.6	ok	0.01	ok	0.320145	ok	2.51404	aql	51.01	ok	1	ok
187	BA_NA3_N2_T281	NA3.N2.28	NA3.N2.28.1	NA3	BA	N2	28	1	0.9533	0.0211	0.9533	2920	5.5476	23.6465	420.1	3.1			0.09533	ok	292	ok	0.01	ok	0.27738	ok	2.36465	aql	42.01	ok	1	ok
188	BA_NA3_N3_T01	NA3.N3.0	NA3.N3.0.1	NA3	BA	N3	0	1	0.933	0.0203	0.933	5847	12.9379	25.0925	1115.3	1.4			0.0933	ok	584.7	ok	0.01	ok	0.646895	ok	2.50925	aql	111.53	ok	1	bql
189	BA_NA3_N3_T71	NA3.N3.7	NA3.N3.7.1	NA3	BA	N3	7	1	0.88	0.0181	0.88	5735	12.753	24.8519	1102.5	0.8			0.088	ok	573.5	ok	0.01	ok	0.63765	ok	2.48519	aql	110.25	ok	1	bdl
190	BA_NA3_N3_T281	NA3.N3.28	NA3.N3.28.1	NA3	BA	N3	28	1	0.8546	0.0183	0.8546	4868	10.3404	23.3008	809.9	1.5			0.08546	ok	486.8	ok	0.01	ok	0.51702	ok	2.33008	aql	80.99	ok	1	bql
191	BA_NA3_CT_T02	NA3.CT.0	NA3.CT.0.2	NA3	BA	CT	0	2	1.005	0.1901	1.005		0.221	16.8033	0	2.3	#DIV/0!	0.023841					0.01901	ok	0.01105	ok	0.840165	ok	10	bdl	1	bql
192	BA_NA3_CT_T72	NA3.CT.7	NA3.CT.7.2	NA3	BA	CT	7	2	1.004	0	1.004	135.8	0.2279	25.8788	0	1			0.1004	ok	13.58	bql	0.01	bdl	0.011395	ok	1.29394	ok	10	bdl	1	bdl
193	BA_NA3_CT_T282	NA3.CT.28	NA3.CT.28.2	NA3	BA	CT	28	2	0.9782	0	0.9782	137	0.2263	26.1798	0	2.9			0.09782	ok	13.7	bql	0.01	bdl	0.011315	ok	1.30899	ok	10	bdl	1	ok
194	BA_NA3_A1_T02	NA3.A1.0	NA3.A1.0.2	NA3	BA	A1	0	2	2.59	1.6008	0.9892	125.6	0.2244	25.8007	0	1.4			0.2154	ok	12.56	bql	0.16008	ok	0.01122	ok	1.29004	ok	10	bdl	1	bql
195	BA_NA3_A1_T72	NA3.A1.7	NA3.A1.7.2	NA3	BA	A1	7	2	2.152	1.2981	0.8539	150.6	0.1957	22.4733	0	1			0.2152	ok	15.06	bql	0.12981	ok	0.009785	ok	1.12366	ok	10	bdl	1	bdl
196	BA_NA3_A1_T282	NA3.A1.28	NA3.A1.28.2	NA3	BA	A1	28	2	2.23	1.3747	0.8553	141.6	0.2162	25.6875	0	1.5			0.223	ok	14.16	bql	0.13747	ok	0.01081	ok	1.28438	ok	10	bdl	1	bql
197	BA_NA3_A2_T02	NA3.A2.0	NA3.A2.0.2	NA3	BA	A2	0	2	6.48	5.524	0.956	129.6	0.2538	26.2626	0	4.1			0.648	ok	12.96	bql	0.5524	ok	0.01269	ok	1.31313	ok	10	bdl	1	ok
198	BA_NA3_A2_T72	NA3.A2.7	NA3.A2.7.2	NA3	BA	A2	7	2	6.31	5.4185	0.8915	181.9	0.2783	25.6785	0	1.3			0.631	ok	18.19	bql	0.54185	ok	0.013915	ok	1.28392	ok	10	bdl	1	bql
199	BA_NA3_A2_T282	NA3.A2.28	NA3.A2.28.2	NA3	BA	A2	28	2	6.24	5.4388	0.8012	136.8	0.245	26.6994	0	1.7			0.624	ok	13.68	bql	0.54388	ok	0.01225	ok	1.33497	ok	10	bdl	1	bql
200	BA_NA3_A3_T282	NA3.A3.28	NA3.A3.28.2	NA3	BA	A3	28	2	9.323	9.1923	0.1307	177.3	0.2985	25.8292	5.5	1.1	0.29749	0.027735	0.9323	ok	17.73	bql	0.91923	ok	0.014925	ok	1.29146	ok	10	bdl	1	bdl
201	BA_NA3_A3_T02	NA3.A3.0	NA3.A3.0.2	NA3	BA	A3	0	2	12.2	11.2592	0.9408	204.3	0.2992	25.5428	0	1.5			1.166	ok	20.43	bql	1.12592	ok	0.01496	ok	1.27714	ok	10	bdl	1	bql
202	BA_NA3_A3_T72	NA3.A3.7	NA3.A3.7.2	NA3	BA	A3	7	2	11.52	9.9008	1.6192	163.4	0.292	25.072	100	2.5			1.152	ok	16.34	bql	0.99008	ok	0.0146	ok	1.2536	ok	10	ok	1	bql
203	BA_NA3_AN_T02	NA3.AN.0	NA3.AN.0.2	NA3	BA	AN	0	2	11.67	9.2949	2.3751	6076	11.5732	25.4079	1050.1	0.2			1.167	ok	607.6	ok	0.92949	ok	0.57866	ok	1.2704	ok	105.01	ok	1	bdl
204	BA_NA3_AN_T282	NA3.AN.28	NA3.AN.28.2	NA3	BA	AN	28	2	0.8979	0	0.8979	2221	12.9108	25.0488	1161.6	3			0.08979	ok	222.1	ok	0.01	bdl	0.64554	ok	1.25244	ok	116.16	ok	1	ok
205	BA_NA3_AN_T72	NA3.AN.7	NA3.AN.7.2	NA3	BA	AN	7	2	2.503	0	2.503	6063	12.7027	25.1914	1119.3	1.5			0.2503	ok	606.3	ok	0.01	bdl	0.635135	ok	1.25957	ok	111.93	ok	1	bql
206	BA_NA3_BK_T02	NA3.BK.0	NA3.BK.0.2	NA3	BA	BK	0	2		0			0.019	0.0021	2.9	2.7							0.01	bdl	0.0019	bql	0.00021	bdl	10	bdl	1	ok
207	BA_NA3_BK_T72	NA3.BK.7	NA3.BK.7.2	NA3	BA	BK	7	2		0			0.0055	0.0006	0.1	2.5							0.01	bdl	0.00055	bdl	6e-05	bdl	10	bdl	1	bql
208	BA_NA3_BK_T282	NA3.BK.28	NA3.BK.28.2	NA3	BA	BK	28	2		0			0.0103	0.0014	77.4	0.5							0.01	bdl	0.00103	bdl	0.00014	bdl	10	ok	1	bdl
209	BA_NA3_N1_T02	NA3.N1.0	NA3.N1.0.2	NA3	BA	N1	0	2	0.8955	0.1315	0.8955	789.2	1.2525	19.6285	130.9	1.7			0.08955	ok	78.92	ok	0.01315	ok	0.062625	ok	0.981425	ok	13.09	ok	1	bql
210	BA_NA3_N1_T72	NA3.N1.7	NA3.N1.7.2	NA3	BA	N1	7	2	0.8206	0	0.8206	797.3	1.5903	24.796	161.5	0.9			0.08206	ok	79.73	ok	0.01	bdl	0.079515	ok	1.2398	ok	16.15	ok	1	bdl
211	BA_NA3_N1_T282	NA3.N1.28	NA3.N1.28.2	NA3	BA	N1	28	2	0.9382	0	0.9382	735.1	1.1591	23.56	124.6	368			0.09382	ok	73.51	ok	0.01	bdl	0.057955	ok	1.178	ok	12.46	ok	36.8	ok
212	BA_NA3_N2_T02	NA3.N2.0	NA3.N2.0.2	NA3	BA	N2	0	2	0.9169	0.0512	0.9169	2966	6.5897	25.608	548.9	0			0.09169	ok	296.6	ok	0.01	ok	0.329485	ok	1.2804	ok	54.89	ok	1	bdl
213	BA_NA3_N2_T72	NA3.N2.7	NA3.N2.7.2	NA3	BA	N2	7	2	0.9205	0	0.9205	3085	6.5433	25.5586	558.1	0			0.09205	ok	308.5	ok	0.01	bdl	0.327165	ok	1.27793	ok	55.81	ok	1	bdl
214	BA_NA3_N2_T282	NA3.N2.28	NA3.N2.28.2	NA3	BA	N2	28	2	0.9959	0	0.9959	3155	6.5685	25.8703	544.4	3.5			0.09959	ok	315.5	ok	0.01	bdl	0.328425	ok	1.29352	ok	54.44	ok	1	ok
215	BA_NA3_N3_T02	NA3.N3.0	NA3.N3.0.2	NA3	BA	N3	0	2	0.9895	0	0.9895	5624	14.4686	25.5493	1320.4	0.4			0.09895	ok	562.4	ok	0.01	bdl	0.72343	ok	1.27747	ok	132.04	ok	1	bdl
216	BA_NA3_N3_T72	NA3.N3.7	NA3.N3.7.2	NA3	BA	N3	7	2		0			13.18	25.5199	1195.5	0.2							0.01	bdl	0.659	ok	1.27599	ok	119.55	ok	1	bdl
217	BA_NA3_N3_T282	NA3.N3.28	NA3.N3.28.2	NA3	BA	N3	28	2	0.9425	0	0.9425	6452	13.1849	25.8115	1172.1	0.6			0.09425	ok	645.2	ok	0.01	bdl	0.659245	ok	1.29058	ok	117.21	ok	1	bdl
218	BA_NA3_CT_T03	NA3.CT.0	NA3.CT.0.3	NA3	BA	CT	0	3	0.9968	0.0616	0.9968	131.9	0.2337	25.8932	45.3	2			0.09968	ok	13.19	bql	0.01	ok	0.011685	ok	1.29466	ok	10	ok	1	bql
219	BA_NA3_CT_T73	NA3.CT.7	NA3.CT.7.3	NA3	BA	CT	7	3	0.8933	0.0453	0.8933	139.6	0.2244	24.6293	44.6	1.4			0.08933	ok	13.96	bql	0.01	ok	0.01122	ok	1.23147	ok	10	ok	1	bql
220	BA_NA3_CT_T283	NA3.CT.28	NA3.CT.28.3	NA3	BA	CT	28	3	1.01	0.0338	1.01	134.2	0.2301	26.0736	36.6	1.5			0.101	ok	13.42	bql	0.01	ok	0.011505	ok	1.30368	ok	10	ok	1	bql
221	BA_NA3_A1_T03	NA3.A1.0	NA3.A1.0.3	NA3	BA	A1	0	3	2.6	1.6527	0.9473	132.8	0.2225	25.8025	39.7	1.6			0.2365	ok	13.28	bql	0.16527	ok	0.011125	ok	1.29012	ok	10	ok	1	bql
222	BA_NA3_A1_T73	NA3.A1.7	NA3.A1.7.3	NA3	BA	A1	7	3	2.214	1.2075	1.0065	130.4	0.3088	21.7312	58.7	1.2			0.2214	ok	13.04	bql	0.12075	ok	0.01544	ok	1.08656	ok	10	ok	1	bdl
223	BA_NA3_A1_T283	NA3.A1.28	NA3.A1.28.3	NA3	BA	A1	28	3	2.216	1.3901	0.8259	132.7	0.2239	25.2795	39.9	1.7			0.2216	ok	13.27	bql	0.13901	ok	0.011195	ok	1.26398	ok	10	ok	1	bql
224	BA_NA3_A2_T03	NA3.A2.0	NA3.A2.0.3	NA3	BA	A2	0	3	6.507	5.4112	1.0958	125.9	0.2252	25.8182	39.5	0.9			0.6507	ok	12.59	bql	0.54112	ok	0.01126	ok	1.29091	ok	10	ok	1	bdl
225	BA_NA3_A2_T73	NA3.A2.7	NA3.A2.7.3	NA3	BA	A2	7	3	6.39	5.3062	1.0838	132.8	0.2218	25.5168	44.7	0.9			0.639	ok	13.28	bql	0.53062	ok	0.01109	ok	1.27584	ok	10	ok	1	bdl
226	BA_NA3_A2_T283	NA3.A2.28	NA3.A2.28.3	NA3	BA	A2	28	3	6.064	4.5861	1.4779	130.7	0.1921	24.1682	33.3	1.1			0.6064	ok	13.07	bql	0.45861	ok	0.009605	ok	1.20841	ok	10	ok	1	bdl
227	BA_NA3_A3_T283	NA3.A3.28	NA3.A3.28.3	NA3	BA	A3	28	3	8	7.6514	0.3486	199.7	0.2874	25.7348	40.4	1.1	0.251683	0.027509	1.093	ok	19.97	bql	0.76514	ok	0.01437	ok	1.28674	ok	10	ok	1	bdl
228	BA_NA3_A3_T03	NA3.A3.0	NA3.A3.0.3	NA3	BA	A3	0	3	12.39	11.4811	0.9089	238.4	0.2956	25.3135	46.4	1			1.239	ok	23.84	bql	1.14811	ok	0.01478	ok	1.26568	ok	10	ok	1	bdl
229	BA_NA3_A3_T73	NA3.A3.7	NA3.A3.7.3	NA3	BA	A3	7	3	11.58	11.0814	0.4986	190.3	0.3008	25.9584	35.9	1.9			1.3	ok	19.03	bql	1.10814	ok	0.01504	ok	1.29792	ok	10	ok	1	bql
230	BA_NA3_AN_T03	NA3.AN.0	NA3.AN.0.3	NA3	BA	AN	0	3	10.73	9.4428	1.2872	5366	12.1325	25.6083	1075.1	1.2	0.431081	0.046255	1.073	ok	536.6	ok	0.94428	ok	0.606625	ok	1.28042	ok	107.51	ok	1	bdl
231	BA_NA3_AN_T73	NA3.AN.7	NA3.AN.7.3	NA3	BA	AN	7	3	1.393	0.0386	1.3544	5189	13.3449	24.39	1194.3	0.5			0.1393	ok	518.9	ok	0.01	ok	0.667245	ok	1.2195	ok	119.43	ok	1	bdl
232	BA_NA3_AN_T283	NA3.AN.28	NA3.AN.28.3	NA3	BA	AN	28	3	1.591	0.016	1.575	6059	13.6374	25.5983	1190.8	0.8			0.1591	ok	605.9	ok	0.01	bql	0.68187	ok	1.27991	ok	119.08	ok	1	bdl
233	BA_NA3_BK_T03	NA3.BK.0	NA3.BK.0.3	NA3	BA	BK	0	3
234	BA_NA3_BK_T73	NA3.BK.7	NA3.BK.7.3	NA3	BA	BK	7	3	0.2691		0.2691	48.67							0.02691	ok	4.867	bql
235	BA_NA3_BK_T283	NA3.BK.28	NA3.BK.28.3	NA3	BA	BK	28	3	0.2148		0.2148	46.93							0.02148	ok	4.693	bql
236	BA_NA3_N1_T283	NA3.N1.28	NA3.N1.28.3	NA3	BA	N1	28	3	0.8902	0.041	0.8902	599.6	1.6496	25.7789	161.9	1.2			0.08902	ok	59.96	ok	0.01	ok	0.08248	ok	1.28895	ok	16.19	ok	1	bdl
237	BA_NA3_N1_T73	NA3.N1.7	NA3.N1.7.3	NA3	BA	N1	7	3	0.9102	0.036	0.9102	780.6	1.6353	25.543	165.7	1			0.09102	ok	78.06	ok	0.01	ok	0.081765	ok	1.27715	ok	16.57	ok	1	bdl
238	BA_NA3_N1_T03	NA3.N1.0	NA3.N1.0.3	NA3	BA	N1	0	3	1.02	0.0373	1.02	729.3	1.6317	25.9355	177	525.4			0.102	ok	72.93	ok	0.01	ok	0.081585	ok	1.29678	ok	17.7	ok	52.54	ok
239	BA_NA3_N2_T03	NA3.N2.0	NA3.N2.0.3	NA3	BA	N2	0	3	1.008	0.0575	1.008	3035	5.9949	23.9908	487.6	1.3			0.1008	ok	303.5	ok	0.01	ok	0.299745	ok	1.19954	ok	48.76	ok	1	bql
240	BA_NA3_N2_T73	NA3.N2.7	NA3.N2.7.3	NA3	BA	N2	7	3	0.8858	0.0377	0.8858	3006	6.6774	25.6697	540.7	0.9			0.08858	ok	300.6	ok	0.01	ok	0.33387	ok	1.28348	ok	54.07	ok	1	bdl
241	BA_NA3_N2_T283	NA3.N2.28	NA3.N2.28.3	NA3	BA	N2	28	3	1.023	0.038	1.023	3143	6.6662	25.8646	543.1	1.3			0.1023	ok	314.3	ok	0.01	ok	0.33331	ok	1.29323	ok	54.31	ok	1	bql
242	BA_NA3_N3_T03	NA3.N3.0	NA3.N3.0.3	NA3	BA	N3	0	3	1.024	0.0424	1.024	6042	12.026	25.5972	1053.1	0.7			0.1024	ok	604.2	ok	0.01	ok	0.6013	ok	1.27986	ok	105.31	ok	1	bdl
243	BA_NA3_N3_T73	NA3.N3.7	NA3.N3.7.3	NA3	BA	N3	7	3	0.9825	0.0369	0.9825	6146	13.2851	25.5542	1173.6	0.8			0.09825	ok	614.6	ok	0.01	ok	0.664255	ok	1.27771	ok	117.36	ok	1	bdl
244	BA_NA3_N3_T283	NA3.N3.28	NA3.N3.28.3	NA3	BA	N3	28	3	1.03	0.0354	1.03	6404	13.2715	25.8708	1147.4	1.2			0.103	ok	640.4	ok	0.01	ok	0.663575	ok	1.29354	ok	114.74	ok	1	bdl
245	JO_WA1_CT_T01	WA1.CT.0	WA1.CT.0.1	WA1	JO	CT	0	1	0.9579	0.0781	0.9579	73.96	2.3998	22.3719	46				0.067053	ok	100	ok	0.01	bdl	0.01	bdl	0.1	aql	10	bdl
246	JO_WA1_CT_T71	WA1.CT.7	WA1.CT.7.1	WA1	JO	CT	7	1	0.7506	0.0047	0.7506	14.98	2.2309	26.6445	0				0.05	ok	100	bql	0.01	bdl	0.334635	ok	3.99667	ok	10	bdl
247	JO_WA1_CT_T281	WA1.CT.28	WA1.CT.28.1	WA1	JO	CT	28	1	0.6626	0.0154	0.6626	0.76	2.286	27.1038	32.7		2.0578	0.013635	0.05	ok	100	bdl	0.01	bdl	0.3429	ok	4.06557	ok	10	bdl
248	JO_WA1_A1_T01	WA1.A1.0	WA1.A1.0.1	WA1	JO	A1	0	1	1.949	1.4792	0.4698	72.07	2.5416	22.0814	45.8				0.13643	ok	100	ok	0.14792	ok	0.01	bdl	0.1	aql	10	bdl
249	JO_WA1_A1_T71	WA1.A1.7	WA1.A1.7.1	WA1	JO	A1	7	1	1.74	1.2353	0.5047	2.87	2.3571	27.9069	0				0.1218	ok	100	bdl	0.185295	ok	0.353565	ok	4.18603	ok	10	bdl
250	JO_WA1_A1_T281	WA1.A1.28	WA1.A1.28.1	WA1	JO	A1	28	1	1.514	1.0921	0.4219	2.21	2.3939	28.5282	0				0.10598	ok	100	bdl	0.163815	ok	0.359085	ok	4.27923	ok	10	bdl
251	JO_WA1_A2_T01	WA1.A2.0	WA1.A2.0.1	WA1	JO	A2	0	1	5.864	5.2685	0.5955	71.2	2.4101	22.0216	45.7				0.2932	ok	100	ok	0.2	aql	0.01	bdl	0.1	aql	10	bdl
252	JO_WA1_A2_T71	WA1.A2.7	WA1.A2.7.1	WA1	JO	A2	7	1	5.748	4.9751	0.7729	15.1	2.4159	28.8473	0				0.2874	ok	100	bql	0.746265	ok	0.362385	ok	4.32709	ok	10	bdl
253	JO_WA1_A2_T281	WA1.A2.28	WA1.A2.28.1	WA1	JO	A2	28	1	5.493	4.9053	0.5877	39.7	2.4569	29.2717	0				0.27465	ok	100	bql	0.735795	ok	0.368535	ok	4.39075	ok	10	bdl
254	JO_WA1_A3_T01	WA1.A3.0	WA1.A3.0.1	WA1	JO	A3	0	1	11.12	9.0408	2.0792	83.16	2.4275	22.1047	46				0.556	aql	100	ok	0.2	aql	0.01	bdl	0.1	aql	10	bdl
255	JO_WA1_A3_T71	WA1.A3.7	WA1.A3.7.1	WA1	JO	A3	7	1	11.03	8.9376	2.0924		2.0867	25.1588	30.6				0.5515	aql	100	bdl	0.89376	ok	0.104335	ok	1.25794	ok	10	bdl
256	JO_WA1_A3_T281	WA1.A3.28	WA1.A3.28.1	WA1	JO	A3	28	1	10.96	8.7959	2.1641		2.1119	25.2827	29.4				0.548	aql	100	bdl	0.87959	ok	0.105595	ok	1.26414	ok	10	bdl
257	JO_WA1_AN_T01	WA1.AN.0	WA1.AN.0.1	WA1	JO	AN	0	1	12.12	9.4945	2.6255	6154	16.124	21.8392	1039.1				0.606	aql	1230.8	aql	0.2	aql	0.8062	ok	0.1	aql	10	bdl
258	JO_WA1_AN_T71	WA1.AN.7	WA1.AN.7.1	WA1	JO	AN	7	1	1.361	0.0116	1.3494	5262	15.3455	26.5804	819.1				0.09527	ok	1052.4	aql	0.01	bdl	0.767275	ok	1.32902	ok	81.91	ok
259	JO_WA1_AN_T281	WA1.AN.28	WA1.AN.28.1	WA1	JO	AN	28	1	1.024	0.011	1.013	5807	15.39	26.4299	809.4				0.07168	ok	1161.4	aql	0.01	bdl	0.7695	ok	1.3215	ok	80.94	ok
260	JO_WA1_BK_T01	WA1.BK.0	WA1.BK.0.1	WA1	JO	BK	0	1	0.4251	0.0175	0.4251	18.28	0.0375	0	0				0.05	bql	100	bql	0.01	bdl	0.01	bdl	0.01	bdl	10	bdl
261	JO_WA1_BK_T71	WA1.BK.7	WA1.BK.7.1	WA1	JO	BK	7	1	0.1606	0.0052	0.1606		0.006	0	0				0.05	bql	100	bdl	0.01	bdl	0.01	bdl	0.01	bdl	10	bdl
262	JO_WA1_BK_T281	WA1.BK.28	WA1.BK.28.1	WA1	JO	BK	28	1		0.0225			0.0137	0.006	6.9								0.01	bdl	0.01	bdl	0.01	bdl	10	bdl
263	JO_WA1_N1_T01	WA1.N1.0	WA1.N1.0.1	WA1	JO	N1	0	1	0.9102	0.1558	0.9102	578.3	3.6757	22.2328	122.9				0.063714	ok	115.66	ok	0.01	bdl	0.01	bdl	0.1	aql	10	bdl
264	JO_WA1_N1_T71	WA1.N1.7	WA1.N1.7.1	WA1	JO	N1	7	1	0.5991	0.015	0.5991	548.4	3.3074	25.7368	119.3				0.05	ok	109.68	ok	0.01	bdl	0.16537	ok	1.28684	ok	10	bql
265	JO_WA1_N1_T281	WA1.N1.28	WA1.N1.28.1	WA1	JO	N1	28	1	0.6116	0.0381	0.6116	579.1	3.33	25.7561	118.7				0.05	ok	115.82	ok	0.01	bdl	0.1665	ok	1.28781	ok	10	bql
266	JO_WA1_N2_T01	WA1.N2.0	WA1.N2.0.1	WA1	JO	N2	0	1	0.9435	0.1518	0.9435	2679	9.1435	22.1119	493.7				0.066045	ok	535.8	ok	0.01	bdl	0.01	bql	0.1	aql	10	bdl
267	JO_WA1_N2_T71	WA1.N2.7	WA1.N2.7.1	WA1	JO	N2	7	1	0.6279	0.0175	0.6279	2963	8.4336	26.3724	476.2				0.05	ok	592.6	ok	0.01	bdl	0.42168	ok	1.31862	ok	47.62	ok
268	JO_WA1_N2_T281	WA1.N2.28	WA1.N2.28.1	WA1	JO	N2	28	1	0.7459	0.0131	0.7459	2987	8.482	26.3968	475.9				0.05	ok	597.4	ok	0.01	bdl	0.4241	ok	1.31984	ok	47.59	ok
269	JO_WA1_N3_T01	WA1.N3.0	WA1.N3.0.1	WA1	JO	N3	0	1	0.8628	0.1028	0.8628	5005	15.3939	22.1199	984.8				0.060396	ok	1001	aql	0.01	bdl	0.769695	ok	0.1	aql	10	bdl
270	JO_WA1_N3_T71	WA1.N3.7	WA1.N3.7.1	WA1	JO	N3	7	1	0.767	0.0232	0.767	5730	14.405	26.6326	961.8				0.05	ok	1146	aql	0.01	bdl	0.72025	ok	1.33163	ok	96.18	ok
271	JO_WA1_N3_T281	WA1.N3.28	WA1.N3.28.1	WA1	JO	N3	28	1	0.5988	0.0122	0.5988	5246	14.4797	26.4838	966.5				0.05	ok	1049.2	aql	0.01	bdl	0.723985	ok	1.32419	ok	96.65	ok
272	JO_WA1_CT_T282	WA1.CT.28	WA1.CT.28.2	WA1	JO	CT	28	2	0.5137	0.0082	0.5137	10.39	2.3793	27.7395	24.2				0.05	bql	100	bql	0.01	bdl	0.118965	ok	1.38698	ok	10	bdl
273	JO_WA1_CT_T02	WA1.CT.0	WA1.CT.0.2	WA1	JO	CT	0	2	0.7511	0.0051	0.7511	11.85	2.3765	27.5352	24.8				0.05	bql	100	bql	0.01	bdl	0.118825	ok	1.37676	ok	10	bdl
274	JO_WA1_CT_T72	WA1.CT.7	WA1.CT.7.2	WA1	JO	CT	7	2	0.6017	0	0.6017	20.6	2.3758	27.9546	24.5				0.05	bql	100	bql	0.01	bdl	0.11879	ok	1.39773	ok	10	bdl
275	JO_WA1_A1_T02	WA1.A1.0	WA1.A1.0.2	WA1	JO	A1	0	2	1.591	1.1653	0.4257	29.43	2.376	27.8374	23.1				0.11137	bql	100	bql	0.11653	ok	0.1188	ok	1.39187	ok	10	bdl
276	JO_WA1_A1_T72	WA1.A1.7	WA1.A1.7.2	WA1	JO	A1	7	2	1.65	1.1836	0.4664	20.5	2.3993	27.8874	22.7				0.1155	bql	100	bql	0.11836	ok	0.119965	ok	1.39437	ok	10	bdl
277	JO_WA1_A1_T282	WA1.A1.28	WA1.A1.28.2	WA1	JO	A1	28	2	1.512	1.0698	0.4422	24.54	2.3901	28.2914	21				0.10584	bql	100	bql	0.10698	ok	0.119505	ok	1.41457	ok	10	bdl
278	JO_WA1_A2_T02	WA1.A2.0	WA1.A2.0.2	WA1	JO	A2	0	2	5.42	4.4885	0.9315	10.8	2.3896	27.9324	23.1				0.271	ok	100	bql	0.44885	ok	0.11948	ok	1.39662	ok	10	bdl
279	JO_WA1_A2_T72	WA1.A2.7	WA1.A2.7.2	WA1	JO	A2	7	2	5.537	4.3713	1.1657	16.36	2.3874	28.0915	23.8				0.27685	ok	100	bql	0.43713	ok	0.11937	ok	1.40458	ok	10	bdl
280	JO_WA1_A2_T282	WA1.A2.28	WA1.A2.28.2	WA1	JO	A2	28	2	5.281	4.1308	1.1502	25.95	2.3892	28.3172	22.8				0.26405	ok	100	bql	0.41308	ok	0.11946	ok	1.41586	ok	10	bdl
281	JO_WA1_A3_T02	WA1.A3.0	WA1.A3.0.2	WA1	JO	A3	0	2	11.06	9.1028	1.9572	20.44	2.3777	27.978	24.7				0.553	aql	100	bql	0.91028	ok	0.118885	ok	1.3989	ok	10	bdl
282	JO_WA1_A3_T72	WA1.A3.7	WA1.A3.7.2	WA1	JO	A3	7	2	10.87	10.2791	0.5909	23.31	2.3809	28.0207	24.6				0.5435	aql	100	bql	0.2	aql	0.119045	ok	1.40104	ok	10	bdl
283	JO_WA1_A3_T282	WA1.A3.28	WA1.A3.28.2	WA1	JO	A3	28	2	10.6	10.0758	0.5242	6.53	2.3846	28.582	23.2				0.53	aql	100	bdl	1.00758	ok	0.11923	ok	1.4291	ok	10	bdl
284	JO_WA1_AN_T02	WA1.AN.0	WA1.AN.0.2	WA1	JO	AN	0	2	10.98	10.4025	0.5775	5348	15.389	27.7215	955.1				0.549	aql	1069.6	aql	0.2	aql	0.76945	ok	1.38607	ok	95.51	ok
285	JO_WA1_AN_T72	WA1.AN.7	WA1.AN.7.2	WA1	JO	AN	7	2	1.193	0.4248	0.7682	4754	15.3741	27.752	952.1				0.08351	bql	950.8	ok	0.04248	ok	0.768705	ok	1.3876	ok	95.21	ok
286	JO_WA1_AN_T282	WA1.AN.28	WA1.AN.28.2	WA1	JO	AN	28	2	0.912	0	0.912	5018	15.4383	28.0196	954				0.06384	bql	1003.6	aql	0.01	bdl	0.771915	ok	1.40098	ok	95.4	ok
287	JO_WA1_BK_T02	WA1.BK.0	WA1.BK.0.2	WA1	JO	BK	0	2	1.6	0.1562	1.6		0.1575	0.1264	2.3				0.05	bql	100	bdl	0.01	bdl	0.01	bdl	0.01	bdl	10	bdl
288	JO_WA1_BK_T72	WA1.BK.7	WA1.BK.7.2	WA1	JO	BK	7	2	0.5024	0.0175	0.5024		0.0146	0	0				0.05	bql	100	bdl	0.01	bdl	0.01	bdl	0.01	bdl	10	bdl
289	JO_WA1_BK_T282	WA1.BK.28	WA1.BK.28.2	WA1	JO	BK	28	2	0.1374	0.0264	0.1374		0.0144	0	0				0.05	bql	100	bdl	0.01	bdl	0.01	bdl	0.01	bdl	10	bdl
290	JO_WA1_N1_T02	WA1.N1.0	WA1.N1.0.2	WA1	JO	N1	0	2	0.6034	0.0053	0.6034	607.5	3.7492	27.786	90.7				0.05	bql	121.5	ok	0.01	bdl	0.18746	ok	1.3893	ok	9.07	ok
291	JO_WA1_N1_T72	WA1.N1.7	WA1.N1.7.2	WA1	JO	N1	7	2	0.5999	0.0093	0.5999	584.9	3.7581	27.9384	92				0.05	bql	116.98	ok	0.01	bdl	0.187905	ok	1.39692	ok	9.2	ok
292	JO_WA1_N1_T282	WA1.N1.28	WA1.N1.28.2	WA1	JO	N1	28	2	0.5495	0.0091	0.5495	597.1	3.7468	28.2585	93.2				0.05	bql	119.42	ok	0.01	bdl	0.18734	ok	1.41293	ok	9.32	ok
293	JO_WA1_N2_T02	WA1.N2.0	WA1.N2.0.2	WA1	JO	N2	0	2	0.759	0.0074	0.759	2665	8.8562	27.8236	421.3				0.05	bql	533	ok	0.01	bdl	0.44281	ok	1.39118	ok	42.13	ok
294	JO_WA1_N2_T72	WA1.N2.7	WA1.N2.7.2	WA1	JO	N2	7	2	0.7744	0.0119	0.7744	2508	8.8631	27.8013	421.8				0.05	bql	501.6	ok	0.01	bdl	0.443155	ok	1.39007	ok	42.18	ok
295	JO_WA1_N2_T282	WA1.N2.28	WA1.N2.28.2	WA1	JO	N2	28	2	0.7136	0	0.7136	2490	8.8455	28.2066	424.4				0.05	bql	498	ok	0.01	bdl	0.442275	ok	1.41033	ok	42.44	ok
296	JO_WA1_N3_T02	WA1.N3.0	WA1.N3.0.2	WA1	JO	N3	0	2	0.7395	0.0079	0.7395	5697	15.6947	27.5759	960.8				0.05	bql	1139.4	aql	0.01	bdl	0.784735	ok	1.3788	ok	96.08	ok
297	JO_WA1_N3_T72	WA1.N3.7	WA1.N3.7.2	WA1	JO	N3	7	2	0.7809	0.0106	0.7809	5443	15.6688	27.4949	937.5				0.05	bql	1088.6	aql	0.01	bdl	0.78344	ok	1.37475	ok	93.75	ok
298	JO_WA1_N3_T282	WA1.N3.28	WA1.N3.28.2	WA1	JO	N3	28	2	0.6229	0	0.6229	5357	15.8062	28.1766	965.6				0.05	bql	1071.4	aql	0.01	bdl	0.79031	ok	1.40883	ok	96.56	ok
299	JO_WA1_CT_T73	WA1.CT.7	WA1.CT.7.3	WA1	JO	CT	7	3	0.6242	0.0468	0.6242	39	2.2295	26.5339	41.7				0.14	ok	100	bql	0.01	bdl	0.111475	ok	1.32669	ok	10	bdl
300	JO_WA1_CT_T283	WA1.CT.28	WA1.CT.28.3	WA1	JO	CT	28	3	0.6139	0.0022	0.6139	39.9	2.2379	26.7388	42.4				0.092085	ok	100	bql	0.01	bdl	0.111895	ok	1.33694	ok	10	bdl
301	JO_WA1_CT_T03	WA1.CT.0	WA1.CT.0.3	WA1	JO	CT	0	3	0.6349	0.0174	0.6349	27.46	2.2479	26.9279	43.7				0.095235	ok	100	bql	0.01	bdl	0.112395	ok	1.3464	ok	10	bdl
302	JO_WA1_A1_T03	WA1.A1.0	WA1.A1.0.3	WA1	JO	A1	0	3	1.603	1.1405	0.4625	36.03	2.2392	26.6166	42.7				0.24045	ok	100	bql	0.11405	ok	0.11196	ok	1.33083	ok	10	bdl
303	JO_WA1_A1_T73	WA1.A1.7	WA1.A1.7.3	WA1	JO	A1	7	3	1.263	1.0532	0.2098	49.32	2.2478	26.7907	43.2				0.18945	ok	100	bql	0.10532	ok	0.11239	ok	1.33954	ok	10	bdl
304	JO_WA1_A1_T283	WA1.A1.28	WA1.A1.28.3	WA1	JO	A1	28	3	1.501	0.9824	0.5186	19.47	2.2725	26.8914	40.3				0.22515	ok	100	bql	0.09824	ok	0.113625	ok	1.34457	ok	10	bdl
305	JO_WA1_A2_T03	WA1.A2.0	WA1.A2.0.3	WA1	JO	A2	0	3	5.723	4.9012	0.8218	32.21	2.2559	27.0949	47.8				0.85845	ok	100	bql	0.49012	ok	0.112795	ok	1.35475	ok	10	bdl
306	JO_WA1_A2_T73	WA1.A2.7	WA1.A2.7.3	WA1	JO	A2	7	3	5.606	4.862	0.744	27.59	2.2695	27.1058	42.9				0.8409	ok	100	bql	0.4862	ok	0.113475	ok	1.35529	ok	10	bdl
307	JO_WA1_A2_T283	WA1.A2.28	WA1.A2.28.3	WA1	JO	A2	28	3	5.399	4.745	0.654	22.5	2.2686	27.0896	40.9				0.80985	ok	100	bql	0.4745	ok	0.11343	ok	1.35448	ok	10	bdl
308	JO_WA1_A3_T03	WA1.A3.0	WA1.A3.0.3	WA1	JO	A3	0	3	10.47	9.1223	1.3477	25.51	2.2756	27.1283	44				1.5705	aql	100	bql	0.91223	ok	0.11378	ok	1.35642	ok	10	bdl
309	JO_WA1_A3_T73	WA1.A3.7	WA1.A3.7.3	WA1	JO	A3	7	3	10.5	9.6628	0.8372		2.2754	27.3573	54				1.575	aql	100	bdl	0.96628	ok	0.11377	ok	1.36787	ok	10	bdl
310	JO_WA1_A3_T283	WA1.A3.28	WA1.A3.28.3	WA1	JO	A3	28	3	10.28	9.4696	0.8104		2.2806	27.1547	40.1				1.542	aql	100	bdl	0.94696	ok	0.11403	ok	1.35773	ok	10	bdl
311	JO_WA1_AN_T03	WA1.AN.0	WA1.AN.0.3	WA1	JO	AN	0	3	10.21	9.3896	0.8204	4288	14.6443	27.9854	971.1				1.5315	aql	857.6	ok	0.93896	ok	0.732215	ok	1.39927	ok	97.11	ok
312	JO_WA1_AN_T73	WA1.AN.7	WA1.AN.7.3	WA1	JO	AN	7	3	1.762	0	1.762	4172	14.6991	27.8652	972.7				0.2643	ok	834.4	ok	0	bdl	0.734955	ok	1.39326	ok	97.27	ok
313	JO_WA1_AN_T283	WA1.AN.28	WA1.AN.28.3	WA1	JO	AN	28	3	1.541	0	1.541	4179	14.698	27.5947	964.6				0.23115	ok	835.8	ok	0	bdl	0.7349	ok	1.37974	ok	96.46	ok
314	JO_WA1_BK_T03	WA1.BK.0	WA1.BK.0.3	WA1	JO	BK	0	3	0.08699	0.0348	0.08699		0.0107	0	0				0.0130485	bql	100	bdl	0.00696	bdl	0.00107	bdl	0	bdl	0	bdl
315	JO_WA1_BK_T73	WA1.BK.7	WA1.BK.7.3	WA1	JO	BK	7	3	0.1064	0.036	0.1064		0.0099	0	0				0.01596	bql	100	bdl	0.0072	bdl	0.00099	bdl	0	bdl	0	bdl
316	JO_WA1_BK_T283	WA1.BK.28	WA1.BK.28.3	WA1	JO	BK	28	3
317	JO_WA1_N1_T03	WA1.N1.0	WA1.N1.0.3	WA1	JO	N1	0	3	0.6704	0.0385	0.6704	414.9	3.6293	27.6491	127.9				0.10056	ok	100	ok	0.0077	bdl	0.181465	ok	1.38246	ok	12.79	ok
318	JO_WA1_N1_T73	WA1.N1.7	WA1.N1.7.3	WA1	JO	N1	7	3	0.6468	0.0376	0.6468	419.6	3.6283	27.7983	123.1				0.09702	ok	100	ok	0.00752	bdl	0.181415	ok	1.38992	ok	12.31	ok
319	JO_WA1_N1_T283	WA1.N1.28	WA1.N1.28.3	WA1	JO	N1	28	3	0.5888	0.024	0.5888	390.4	3.6157	27.5811	125.2				0.08832	ok	100	ok	0.0048	bdl	0.180785	ok	1.37906	ok	12.52	ok
320	JO_WA1_N2_T03	WA1.N2.0	WA1.N2.0.3	WA1	JO	N2	0	3	0.6773	0.0163	0.6773	2147	8.8627	27.447	489.9				0.101595	ok	429.4	ok	0.00326	bdl	0.443135	ok	1.37235	ok	48.99	ok
321	JO_WA1_N2_T73	WA1.N2.7	WA1.N2.7.3	WA1	JO	N2	7	3	0.7768	0.0302	0.7768	2182	8.8544	27.7017	489.4				0.11652	ok	436.4	ok	0.00604	bdl	0.44272	ok	1.38509	ok	48.94	ok
322	JO_WA1_N2_T283	WA1.N2.28	WA1.N2.28.3	WA1	JO	N2	28	3	0.5925	0.0134	0.5925	2257	8.8538	27.466	488				0.088875	ok	451.4	ok	0.00268	bdl	0.44269	ok	1.3733	ok	48.8	ok
323	JO_WA1_N3_T03	WA1.N3.0	WA1.N3.0.3	WA1	JO	N3	0	3	0.6454	0.079	0.6454	4409	15.4602	27.4307	1022.2				0.09681	ok	881.8	ok	0.0158	bdl	0.77301	ok	1.37154	ok	102.22	ok
324	JO_WA1_N3_T73	WA1.N3.7	WA1.N3.7.3	WA1	JO	N3	7	3	0.6286	0.0386	0.6286	4362	15.4461	27.5625	1018.4				0.09429	ok	872.4	ok	0.00772	bdl	0.772305	ok	1.37813	ok	101.84	ok
325	JO_WA1_N3_T283	WA1.N3.28	WA1.N3.28.3	WA1	JO	N3	28	3	0.6418	0	0.6418	4378	15.4099	26.9702	1015.5				0.09627	ok	875.6	ok	0	bdl	0.770495	ok	1.34851	ok	101.55	ok
326	JO_WA2_CT_T01	WA2.CT.0	WA2.CT.0.1	WA2	JO	CT	0	1	1.527	0.0066	1.527	45.28	1.0456	66.8799	0				0.10689	ok	100	bql	0.01	bdl	0.01	bdl	0.1	aql	10	bdl
327	JO_WA2_CT_T71	WA2.CT.7	WA2.CT.7.1	WA2	JO	CT	7	1	1.313	0.0144	1.313		0.8506	84.8298	0.8				0.09191	ok	100	bdl	0.00288	bdl	0.04253	ok	4.24149	ok	0.16	bdl
328	JO_WA2_CT_T281	WA2.CT.28	WA2.CT.28.1	WA2	JO	CT	28	1	1.431	0.0051	1.431		0.8371	85.8245	0				0.10017	ok	100	bdl	0.00102	bdl	0.041855	ok	4.29122	ok	0	bdl
329	JO_WA2_A1_T01	WA2.A1.0	WA2.A1.0.1	WA2	JO	A1	0	1	2.512	1.4387	1.0733	41.93	0.8257	64.8513	0				0.1256	ok	100	bql	0.14387	ok	0.01	bdl	0.1	aql	10	bdl
330	JO_WA2_A1_T71	WA2.A1.7	WA2.A1.7.1	WA2	JO	A1	7	1	2.344	1.0837	1.2603		0.8181	82.383	0				0.1172	ok	100	bdl	0.10837	ok	0.040905	ok	4.11915	ok	0	bdl
331	JO_WA2_A1_T281	WA2.A1.28	WA2.A1.28.1	WA2	JO	A1	28	1	2.201	0.9181	1.2829		0.8204	87.3253	0				0.11005	ok	100	bdl	0.09181	ok	0.04102	ok	4.36627	ok	0	bdl
332	JO_WA2_A2_T01	WA2.A2.0	WA2.A2.0.1	WA2	JO	A2	0	1	6.8	5.4285	1.3715	40.67	0.84	64.8928	0				0.34	aql	100	bql	0.2	aql	0.01	bdl	0.1	aql	10	bdl
333	JO_WA2_A2_T71	WA2.A2.7	WA2.A2.7.1	WA2	JO	A2	7	1	6.492	5.0427	1.4493		0.8158	83.847	0				0.3246	ok	100	bdl	0.50427	ok	0.04079	ok	4.19235	ok	0	bdl
334	JO_WA2_A2_T281	WA2.A2.28	WA2.A2.28.1	WA2	JO	A2	28	1	6.254	5.0766	1.1774		0.9308	86.3455	0.8				0.3127	ok	100	bdl	0.50766	ok	0.04654	ok	4.31728	ok	0.16	bdl
335	JO_WA2_A3_T01	WA2.A3.0	WA2.A3.0.1	WA2	JO	A3	0	1	11.37	8.2183	3.1517	39.88	0.8078	63.6372	0				0.5685	aql	100	bql	0.2	aql	0.01	bdl	0.1	aql	10	bdl
336	JO_WA2_A3_T71	WA2.A3.7	WA2.A3.7.1	WA2	JO	A3	7	1	11.66	10.3655	1.2945		0.8176	84.1896	0				0.583	aql	100	bdl	1.03655	ok	0.04088	ok	4.20948	ok	0	bdl
337	JO_WA2_A3_T281	WA2.A3.28	WA2.A3.28.1	WA2	JO	A3	28	1	11.39	10.043	1.347		0.822	86.4444	0				0.5695	aql	100	bdl	1.0043	ok	0.0411	ok	4.32222	ok	0	bdl
338	JO_WA2_AN_T01	WA2.AN.0	WA2.AN.0.1	WA2	JO	AN	0	1	12.2	9.1644	3.0356	4668	14.0429	66.0803	921.4				0.61	aql	933.6	ok	0.2	aql	0.702145	ok	0.1	aql	10	bdl
339	JO_WA2_AN_T71	WA2.AN.7	WA2.AN.7.1	WA2	JO	AN	7	1	2.295	0.0309	2.2641	4741	14.1246	83.7553	922.5				0.11475	ok	948.2	ok	0.00618	bdl	0.70623	ok	4.18777	ok	92.25	ok
340	JO_WA2_AN_T281	WA2.AN.28	WA2.AN.28.1	WA2	JO	AN	28	1	1.939	0	1.939	7182	13.8634	84.9773	825				0.13573	ok	1436.4	aql	0	bdl	0.69317	ok	4.24887	ok	82.5	ok
341	JO_WA2_BK_T01	WA2.BK.0	WA2.BK.0.1	WA2	JO	BK	0	1
342	JO_WA2_BK_T71	WA2.BK.7	WA2.BK.7.1	WA2	JO	BK	7	1	0.1482	0.0092	0.1482		0.0058	0.0045	3.4				0.05	bql	100	bdl	0.00184	bdl	0.00058	bdl	0.00045	bdl	0.68	bdl
343	JO_WA2_BK_T281	WA2.BK.28	WA2.BK.28.1	WA2	JO	BK	28	1		0.0097			0.0113	0.0028	0								0.00194	bdl	0.00113	bdl	0.00028	bdl	0	bdl
344	JO_WA2_N1_T01	WA2.N1.0	WA2.N1.0.1	WA2	JO	N1	0	1	1.61	0.0233	1.61	586.4	2.1012	62.3906	69.3				0.1127	ok	117.28	ok	0.01	bdl	0.01	bdl	0.1	aql	10	bdl
345	JO_WA2_N1_T71	WA2.N1.7	WA2.N1.7.1	WA2	JO	N1	7	1	1.327	0.0125	1.327	470.7	2.1059	86.7413	77.5				0.09289	ok	100	ok	0.0025	bdl	0.105295	ok	4.33706	ok	15.5	bql
346	JO_WA2_N1_T281	WA2.N1.28	WA2.N1.28.1	WA2	JO	N1	28	1	1.327	0.0097	1.327	345.2	2.0962	86.5695	80				0.09289	ok	100	ok	0.00194	bdl	0.10481	ok	4.32848	ok	8	ok
347	JO_WA2_N2_T01	WA2.N2.0	WA2.N2.0.1	WA2	JO	N2	0	1	1.593	0.0342	1.593	2391	7.2847	65.807	404.4				0.11151	ok	478.2	ok	0.01	bdl	0.01	bql	0.1	aql	10	bdl
348	JO_WA2_N2_T71	WA2.N2.7	WA2.N2.7.1	WA2	JO	N2	7	1	1.372	0.0343	1.372	2297	7.3268	85.52	463.4				0.09604	ok	459.4	ok	0.00686	bdl	0.36634	ok	4.276	ok	46.34	ok
349	JO_WA2_N2_T281	WA2.N2.28	WA2.N2.28.1	WA2	JO	N2	28	1	1.314	0.0092	1.314	2320	7.2724	86.8179	440.8				0.09198	ok	464	ok	0.00184	bdl	0.36362	ok	4.34089	ok	44.08	ok
350	JO_WA2_N3_T01	WA2.N3.0	WA2.N3.0.1	WA2	JO	N3	0	1	1.662	0.0323	1.662	4413	13.1421	64.0367	855.2				0.11634	ok	882.6	ok	0.01	bdl	0.657105	ok	0.1	aql	10	bdl
351	JO_WA2_N3_T71	WA2.N3.7	WA2.N3.7.1	WA2	JO	N3	7	1	1.413	0.0136	1.413	4585	13.2333	85.5791	991.3				0.09891	ok	917	ok	0.00272	bdl	0.661665	ok	4.27895	ok	99.13	ok
352	JO_WA2_N3_T281	WA2.N3.28	WA2.N3.28.1	WA2	JO	N3	28	1	1.386	0.0094	1.386	6522	13.1119	84.5883	900.7				0.09702	ok	1304.4	aql	0.00188	bdl	0.655595	ok	4.22942	ok	90.07	ok
353	JO_WA2_CT_T02	WA2.CT.0	WA2.CT.0.2	WA2	JO	CT	0	2	1.472	0.0251	1.472		0.9282	84.7661	0				0.10304	ok	100	bdl	0.01	bdl	0.04641	ok	0.1	aql	10	bdl
354	JO_WA2_CT_T72	WA2.CT.7	WA2.CT.7.2	WA2	JO	CT	7	2	1.36	0.0037	1.36		0.9259	82.9162	0				0.0952	ok	100	bdl	0.01	bdl	0.046295	ok	0.1	aql	10	bdl
355	JO_WA2_CT_T282	WA2.CT.28	WA2.CT.28.2	WA2	JO	CT	28	2	1.335	0	1.335		0.9345	85.84	0.5				0.09345	ok	100	bdl	0.01	bdl	0.046725	ok	0.1	aql	10	bdl
356	JO_WA2_A1_T02	WA2.A1.0	WA2.A1.0.2	WA2	JO	A1	0	2		1.202			0.8283	83.7915	0				0.33335	ok	100	bdl	0.1202	ok	0.041415	ok	0.1	aql	10	bdl
357	JO_WA2_A1_T72	WA2.A1.7	WA2.A1.7.2	WA2	JO	A1	7	2	2.418	1.1286	1.2894		0.8247	82.0897	0				0.1209	ok	100	bdl	0.11286	ok	0.041235	ok	0.1	aql	10	bdl
358	JO_WA2_A1_T282	WA2.A1.28	WA2.A1.28.2	WA2	JO	A1	28	2	2.112	0.8881	1.2239		0.8264	85.2833	0				0.1056	ok	100	bdl	0.08881	ok	0.04132	ok	0.1	aql	10	bdl
359	JO_WA2_A2_T02	WA2.A2.0	WA2.A2.0.2	WA2	JO	A2	0	2	6.787	4.6104	2.1766		0.7822	83.803	0				0.33935	ok	100	bdl	0.46104	ok	0.03911	ok	4.19015	ok	0	bdl
360	JO_WA2_A2_T72	WA2.A2.7	WA2.A2.7.2	WA2	JO	A2	7	2	6.663	5.0426	1.6204		0.7993	80.6942	0				0.33315	ok	100	bdl	0.50426	ok	0.039965	ok	0.1	aql	10	bdl
361	JO_WA2_A2_T282	WA2.A2.28	WA2.A2.28.2	WA2	JO	A2	28	2	6.282	4.9092	1.3728		0.8073	79.398	0				0.3141	ok	100	bdl	0.49092	ok	0.040365	ok	0.1	aql	10	bdl
362	JO_WA2_A3_T02	WA2.A3.0	WA2.A3.0.2	WA2	JO	A3	0	2	12.04	10.6469	1.3931		0.78	80.02	0				0.602	aql	100	bdl	0.2	aql	0.039	ok	0.1	aql	10	bdl
363	JO_WA2_A3_T72	WA2.A3.7	WA2.A3.7.2	WA2	JO	A3	7	2	12.15	10.6305	1.5195		0.7853	81.0765	0				0.6075	aql	100	bdl	0.2	aql	0.039265	ok	0.1	aql	10	bdl
364	JO_WA2_A3_T282	WA2.A3.28	WA2.A3.28.2	WA2	JO	A3	28	2	11.96	10.2295	1.7305		0.7795	83.7184	0				0.598	aql	100	bdl	0.2	aql	0.038975	ok	0.1	aql	10	bdl
365	JO_WA2_AN_T02	WA2.AN.0	WA2.AN.0.2	WA2	JO	AN	0	2	12.33	10.8124	1.5176	5152	14.2552	85.2686	12.8				0.6165	aql	1030.4	aql	0.2	aql	0.71276	ok	0.1	aql	10	bdl
366	JO_WA2_AN_T72	WA2.AN.7	WA2.AN.7.2	WA2	JO	AN	7	2	1.919	0	1.919	4240	14.3125	85.3249	62.8				0.13433	ok	848	ok	0.01	bdl	0.715625	ok	0.1	aql	6.28	ok
367	JO_WA2_AN_T282	WA2.AN.28	WA2.AN.28.2	WA2	JO	AN	28	2	1.873	0	1.873	4678	14.252	84.1489	291.8				0.13111	ok	935.6	ok	0.01	bdl	0.7126	ok	0.1	aql	29.18	ok
368	JO_WA2_BK_T02	WA2.BK.0	WA2.BK.0.2	WA2	JO	BK	0	2	0.08819	0.0122	0.08819		0	0	0				0.05	bql	100	bdl	0.01	bdl	0.01	bdl	0.01	bdl	10	bdl
369	JO_WA2_BK_T72	WA2.BK.7	WA2.BK.7.2	WA2	JO	BK	7	2	0.1694	0.0281	0.1694		0	0	0				0.05	bql	100	bdl	0.01	bdl	0.01	bdl	0.01	bdl	10	bdl
370	JO_WA2_BK_T282	WA2.BK.28	WA2.BK.28.2	WA2	JO	BK	28	2	0.04818		0.04818								0.05	bdl	100	bdl
371	JO_WA2_N1_T02	WA2.N1.0	WA2.N1.0.2	WA2	JO	N1	0	2	1.357	0.0181	1.357	404.7	2.1239	84.2923	0				0.09499	ok	100	ok	0.01	bdl	0.106195	ok	0.1	aql	10	bdl
372	JO_WA2_N1_T72	WA2.N1.7	WA2.N1.7.2	WA2	JO	N1	7	2	1.5	0.0037	1.5	399	2.0735	85.0175	0				0.105	ok	100	ok	0.01	bdl	0.103675	ok	0.1	aql	10	bdl
373	JO_WA2_N1_T282	WA2.N1.28	WA2.N1.28.2	WA2	JO	N1	28	2	1.278	0.0008	1.278	476.4	2.0557	85.3537	0				0.08946	ok	100	ok	0.01	bdl	0.102785	ok	0.1	aql	10	bdl
374	JO_WA2_N2_T02	WA2.N2.0	WA2.N2.0.2	WA2	JO	N2	0	2	1.426	0.0061	1.426	2483	7.1519	84.4611	68.5				0.09982	ok	496.6	ok	0.01	bdl	0.357595	ok	0.1	aql	6.85	ok
375	JO_WA2_N2_T72	WA2.N2.7	WA2.N2.7.2	WA2	JO	N2	7	2	1.396	0.0029	1.396	2255	7.1123	85.3938	94.3				0.09772	ok	451	ok	0.01	bdl	0.355615	ok	0.1	aql	9.43	ok
376	JO_WA2_N2_T282	WA2.N2.28	WA2.N2.28.2	WA2	JO	N2	28	2	1.355	0	1.355	2194	7.1495	85.8149	67.5				0.09485	ok	438.8	ok	0.01	bdl	0.357475	ok	0.1	aql	6.75	ok
377	JO_WA2_N3_T02	WA2.N3.0	WA2.N3.0.2	WA2	JO	N3	0	2	1.501	0.0224	1.501	4568	14.1919	83.9015	316.7				0.10507	ok	913.6	ok	0.01	bdl	0.709595	ok	0.1	aql	31.67	ok
378	JO_WA2_N3_T72	WA2.N3.7	WA2.N3.7.2	WA2	JO	N3	7	2	1.473	0.0017	1.473	4543	14.1885	84.874	308				0.10311	ok	908.6	ok	0.01	bdl	0.709425	ok	0.1	aql	30.8	ok
379	JO_WA2_N3_T282	WA2.N3.28	WA2.N3.28.2	WA2	JO	N3	28	2	1.482	0.0023	1.482	5128	14.1336	87.6166	248.4				0.10374	ok	1025.6	aql	0.01	bdl	0.70668	ok	0.1	aql	24.84	ok
380	JO_WA2_CT_T03	WA2.CT.0	WA2.CT.0.3	WA2	JO	CT	0	3	1.301	0.0498	1.301	22.17	0.7944	85.2552	0.7		2.89362	0.037646	0.19515	ok	100	bql	0.00996	bdl	0.03972	ok	4.26276	ok	0.14	bdl
381	JO_WA2_CT_T73	WA2.CT.7	WA2.CT.7.3	WA2	JO	CT	7	3	1.37	0.0067	1.37	24.54	0.7892	84.2596	0				0.2055	ok	100	bql	0.00134	bdl	0.03946	ok	4.21298	ok	0	bdl
382	JO_WA2_CT_T283	WA2.CT.28	WA2.CT.28.3	WA2	JO	CT	28	3	1.343	0.019	1.343	16.23	0.7817	84.7956	0		2.51906	0.033831	0.20145	ok	100	bql	0.0038	bdl	0.039085	ok	4.23978	ok	0	bdl
383	JO_WA2_A1_T03	WA2.A1.0	WA2.A1.0.3	WA2	JO	A1	0	3	2.446	1.1724	1.2736		0.9238	85.1981	0		1.48573	0.036341	0.3669	ok	100	bdl	0.11724	ok	0.04619	ok	4.2599	ok	0	bdl
384	JO_WA2_A1_T73	WA2.A1.7	WA2.A1.7.3	WA2	JO	A1	7	3	2.417	1.0952	1.3218		0.9354	84.2572	0.9				0.36255	ok	100	bdl	0.10952	ok	0.04677	ok	4.21286	ok	0.18	bdl
385	JO_WA2_A1_T283	WA2.A1.28	WA2.A1.28.3	WA2	JO	A1	28	3	2.159	0.848	1.311		0.9321	86.2231	0		1.62381	0.035058	0.32385	ok	100	bdl	0.0848	ok	0.046605	ok	4.31116	ok	0	bdl
386	JO_WA2_A2_T03	WA2.A2.0	WA2.A2.0.3	WA2	JO	A2	0	3	6.451	4.7571	1.6939		0.8096	84.328	0				0.96765	ok	100	bdl	0.47571	ok	0.04048	ok	0.1	aql	10	bdl
387	JO_WA2_A2_T73	WA2.A2.7	WA2.A2.7.3	WA2	JO	A2	7	3	6.365	5.0505	1.3145		0.9116	84.7394	0				0.95475	ok	100	bdl	0.50505	ok	0.04558	ok	4.23697	ok	0	bdl
388	JO_WA2_A2_T283	WA2.A2.28	WA2.A2.28.3	WA2	JO	A2	28	3	6.231	4.8416	1.3894		0.9282	85.9833	0				0.93465	ok	100	bdl	0.48416	ok	0.04641	ok	4.29917	ok	0	bdl
389	JO_WA2_A3_T03	WA2.A3.0	WA2.A3.0.3	WA2	JO	A3	0	3	11.8	10.4646	1.3354		0.9103	84.7488	0				1.77	aql	100	bdl	1.04646	ok	0.045515	ok	4.23744	ok	0	bdl
390	JO_WA2_A3_T73	WA2.A3.7	WA2.A3.7.3	WA2	JO	A3	7	3	11.6	10.6584	0.9416		0.9307	85.8378	0.9				1.74	aql	100	bdl	1.06584	ok	0.046535	ok	4.29189	ok	0.18	bdl
391	JO_WA2_A3_T283	WA2.A3.28	WA2.A3.28.3	WA2	JO	A3	28	3	11.41	10.232	1.178		0.9317	85.3718	0				1.7115	aql	100	bdl	1.0232	ok	0.046585	ok	4.26859	ok	0	bdl
392	JO_WA2_AN_T03	WA2.AN.0	WA2.AN.0.3	WA2	JO	AN	0	3	11.14	9.546	1.594	5308	12.9624	82.9617	884.1		0.522621	0.05822	1.671	aql	1061.6	aql	0.9546	ok	0.64812	ok	4.14809	ok	88.41	ok
393	JO_WA2_AN_T73	WA2.AN.7	WA2.AN.7.3	WA2	JO	AN	7	3	1.733	0	1.733	4697	13.2905	83.422	868.6				0.25995	ok	939.4	ok	0	bdl	0.664525	ok	4.1711	ok	86.86	ok
394	JO_WA2_AN_T283	WA2.AN.28	WA2.AN.28.3	WA2	JO	AN	28	3	1.793	0.0076	1.7854	5112	13.0814	84.7163	795.6		2.07641	0.03723	0.26895	ok	1022.4	aql	0.00152	bdl	0.65407	ok	4.23582	ok	79.56	ok
395	JO_WA2_BK_T03	WA2.BK.0	WA2.BK.0.3	WA2	JO	BK	0	3	0.1418	0.0158	0.1418		0.012	0	0				0.02127	bql	100	bdl	0.00316	bdl	0.0012	bdl	0	bdl	0	bdl
396	JO_WA2_BK_T73	WA2.BK.7	WA2.BK.7.3	WA2	JO	BK	7	3	0.2254	0.0105	0.2254		0.0043	0.0043	2.7				0.03381	bql	100	bdl	0.0021	bdl	0.00043	bdl	0.00043	bdl	0.54	bdl
397	JO_WA2_BK_T283	WA2.BK.28	WA2.BK.28.3	WA2	JO	BK	28	3
398	JO_WA2_N1_T03	WA2.N1.0	WA2.N1.0.3	WA2	JO	N1	0	3	1.256	0.0343	1.256	503.7	2.1191	84.8352	73.1				0.1884	ok	100.74	ok	0.00686	bdl	0.105955	ok	4.24176	ok	14.62	bql
399	JO_WA2_N1_T73	WA2.N1.7	WA2.N1.7.3	WA2	JO	N1	7	3	1.335	0.0128	1.335	489.1	2.1662	86.5542	75.2				0.20025	ok	100	ok	0.00256	bdl	0.10831	ok	4.32771	ok	15.04	bql
400	JO_WA2_N1_T283	WA2.N1.28	WA2.N1.28.3	WA2	JO	N1	28	3	1.441	0	1.441	487.7	2.1414	85.4889	74.7				0.21615	ok	100	ok	0	bdl	0.10707	ok	4.27445	ok	14.94	bql
401	JO_WA2_N2_T03	WA2.N2.0	WA2.N2.0.3	WA2	JO	N2	0	3	1.36	0.0374	1.36	2307	6.9683	84.9824	405.2				0.204	ok	461.4	ok	0.00748	bdl	0.348415	ok	4.24912	ok	40.52	ok
402	JO_WA2_N2_T73	WA2.N2.7	WA2.N2.7.3	WA2	JO	N2	7	3	1.365	0.01	1.365	2456	7.112	86.5588	444				0.20475	ok	491.2	ok	0.002	bdl	0.3556	ok	4.32794	ok	44.4	ok
403	JO_WA2_N2_T283	WA2.N2.28	WA2.N2.28.3	WA2	JO	N2	28	3	1.394	0.01	1.394	2457	7.0225	85.6805	411.9				0.2091	ok	491.4	ok	0.002	bdl	0.351125	ok	4.28402	ok	41.19	ok
404	JO_WA2_N3_T03	WA2.N3.0	WA2.N3.0.3	WA2	JO	N3	0	3	1.388	0.0381	1.388	4577	13.177	84.0781	902.4				0.2082	ok	915.4	ok	0.00762	bdl	0.65885	ok	4.20391	ok	90.24	ok
405	JO_WA2_N3_T73	WA2.N3.7	WA2.N3.7.3	WA2	JO	N3	7	3	1.426	0.0203	1.426	4906	13.4866	85.7089	992.9				0.2139	ok	981.2	ok	0.00406	bdl	0.67433	ok	4.28545	ok	99.29	ok
406	JO_WA2_N3_T283	WA2.N3.28	WA2.N3.28.3	WA2	JO	N3	28	3	1.334	0.0166	1.334	4895	13.2538	84.7802	883.2				0.2001	ok	979	ok	0.00332	bdl	0.66269	ok	4.23901	ok	88.32	ok
407	JO_WA4_CT_T01	WA4.CT.0	WA4.CT.0.1	WA4	JO	CT	0	1	1.455	0.0102	1.455	70.46	0.2044	3.6244	4		2.64958	0.060278	0.10185	ok	100	ok	0.01	bdl	0.01	bdl	0.01	bql	10	bdl
408	JO_WA4_CT_T71	WA4.CT.7	WA4.CT.7.1	WA4	JO	CT	7	1	1.31	0.0298	1.31	29.14	0.1677	4.4448	3.6				0.0917	ok	100	bql	0.01	bdl	0.01	bdl	0.22224	ok	10	bdl
409	JO_WA4_CT_T281	WA4.CT.28	WA4.CT.28.1	WA4	JO	CT	28	1	1.339	0.0225	1.339	27.9	0.1719	4.4512	3.8		2.67935	0.056561	0.09373	ok	100	bql	0.01	bdl	0.01	bdl	0.22256	ok	10	bdl
410	JO_WA4_A1_T01	WA4.A1.0	WA4.A1.0.1	WA4	JO	A1	0	1	2.417	1.5147	0.9023	44.14	0.153	4.4782	4		1.79827	0.060422	0.12085	ok	100	bql	0.15147	ok	0.01	bdl	0.01	bql	10	bdl
411	JO_WA4_A1_T71	WA4.A1.7	WA4.A1.7.1	WA4	JO	A1	7	1	2.27	1.125	1.145	23.8	0.1328	4.5745	3.8				0.1135	ok	100	bql	0.1125	ok	0.01	bdl	0.228725	ok	10	bdl
412	JO_WA4_A1_T281	WA4.A1.28	WA4.A1.28.1	WA4	JO	A1	28	1	2.08	0.8275	1.2525	32.58	0.1362	4.6306	1.7		2.09582	0.05971	0.104	ok	100	bql	0.08275	ok	0.01	bdl	0.23153	ok	10	bdl
413	JO_WA4_A2_T01	WA4.A2.0	WA4.A2.0.1	WA4	JO	A2	0	1	6.404	5.3979	1.0061	34.27	0.1712	4.4175	0				0.3202	aql	100	bql	0.2	aql	0.01	bdl	0.01	bql	10	bdl
414	JO_WA4_A2_T71	WA4.A2.7	WA4.A2.7.1	WA4	JO	A2	7	1	6.189	4.8738	1.3152	25.1	0.1326	4.6123	4.2				0.30945	ok	100	bql	0.48738	ok	0.01	bdl	0.230615	ok	10	bdl
415	JO_WA4_A2_T281	WA4.A2.28	WA4.A2.28.1	WA4	JO	A2	28	1	5.883	4.6359	1.2471	26.54	0.1387	4.631	1.5				0.29415	ok	100	bql	0.46359	ok	0.01	bdl	0.23155	ok	10	bdl
416	JO_WA4_A3_T01	WA4.A3.0	WA4.A3.0.1	WA4	JO	A3	0	1	11.42	8.4558	2.9642	54.19	0.1814	4.1814	4.1				0.571	aql	100	ok	0.2	aql	0.01	bdl	0.01	bql	10	bdl
417	JO_WA4_A3_T71	WA4.A3.7	WA4.A3.7.1	WA4	JO	A3	7	1	11.39	9.7587	1.6313	32.99	0.1313	4.6001	4.2				0.5695	aql	100	bql	0.97587	ok	0.01	bdl	0.230005	ok	10	bdl
418	JO_WA4_A3_T281	WA4.A3.28	WA4.A3.28.1	WA4	JO	A3	28	1	11.19	9.3993	1.7907	0.52	0.1324	4.5555	1.2				0.5595	aql	100	bdl	0.93993	ok	0.01	bdl	0.227775	ok	10	bdl
419	JO_WA4_AN_T01	WA4.AN.0	WA4.AN.0.1	WA4	JO	AN	0	1	11.44	8.952	2.488	4089	12.683	4.4655	904.8		0.613233	0.07739	0.572	aql	817.8	ok	0.2	aql	0.63415	ok	0.01	bql	10	bdl
420	JO_WA4_AN_T71	WA4.AN.7	WA4.AN.7.1	WA4	JO	AN	7	1	2.606	0	2.606	4436	12.2505	4.4977	902.8				0.1303	ok	887.2	ok	0.01	bdl	0.612525	ok	0.224885	ok	90.28	ok
421	JO_WA4_AN_T281	WA4.AN.28	WA4.AN.28.1	WA4	JO	AN	28	1	2.223	0	2.223	4544	12.2372	4.5852	914		2.24547	0.060291	0.11115	ok	908.8	ok	0.01	bdl	0.61186	ok	0.22926	ok	91.4	ok
422	JO_WA4_BK_T01	WA4.BK.0	WA4.BK.0.1	WA4	JO	BK	0	1
423	JO_WA4_BK_T71	WA4.BK.7	WA4.BK.7.1	WA4	JO	BK	7	1	0.2892	0.0305	0.2892		0	0.0062	10.3				0.05	ok	100	bdl	0.01	bdl	0.01	bdl	0.01	bdl	10	bdl
424	JO_WA4_BK_T281	WA4.BK.28	WA4.BK.28.1	WA4	JO	BK	28	1		0.0299			0.0058	0.0052	28.3								0.01	bdl	0.01	bdl	0.01	bdl	10	bdl
425	JO_WA4_N1_T01	WA4.N1.0	WA4.N1.0.1	WA4	JO	N1	0	1	1.435	0.1283	1.435	520.8	1.4137	4.4727	76.2				0.10045	ok	104.16	ok	0.01	bdl	0.01	bdl	0.01	bql	10	bdl
426	JO_WA4_N1_T71	WA4.N1.7	WA4.N1.7.1	WA4	JO	N1	7	1	1.201	0.0172	1.201	448	1.3235	4.529	73.4				0.08407	ok	100	ok	0.01	bdl	0.01	bql	0.22645	ok	10	bql
427	JO_WA4_N1_T281	WA4.N1.28	WA4.N1.28.1	WA4	JO	N1	28	1	1.188	0.0191	1.188	483.5	1.3227	4.5587	74.1				0.08316	ok	100	ok	0.01	bdl	0.01	bql	0.227935	ok	10	bql
428	JO_WA4_N2_T01	WA4.N2.0	WA4.N2.0.1	WA4	JO	N2	0	1	1.417	0.1307	1.417	2152	6.6343	4.4113	425.8				0.09919	ok	430.4	ok	0.01	bdl	0.01	bql	0.01	bql	10	bdl
429	JO_WA4_N2_T71	WA4.N2.7	WA4.N2.7.1	WA4	JO	N2	7	1	1.336	0.0176	1.336	2363	6.3719	4.489	416.1				0.09352	ok	472.6	ok	0.01	bdl	0.318595	ok	0.22445	ok	41.61	ok
430	JO_WA4_N2_T281	WA4.N2.28	WA4.N2.28.1	WA4	JO	N2	28	1	1.273	0.018	1.273	2208	6.3689	4.4976	417.3				0.08911	ok	441.6	ok	0.01	bdl	0.318445	ok	0.22488	ok	41.73	ok
431	JO_WA4_N3_T01	WA4.N3.0	WA4.N3.0.1	WA4	JO	N3	0	1	1.486	0.014	1.486	4107	12.5282	4.4091	889.9				0.10402	ok	821.4	ok	0.01	bdl	0.62641	ok	0.01	bql	10	bdl
432	JO_WA4_N3_T71	WA4.N3.7	WA4.N3.7.1	WA4	JO	N3	7	1	1.441	0.0156	1.441	4198	12.1108	4.4909	887.9				0.10087	ok	839.6	ok	0.01	bdl	0.60554	ok	0.224545	ok	88.79	ok
433	JO_WA4_N3_T281	WA4.N3.28	WA4.N3.28.1	WA4	JO	N3	28	1	1.387	0.0166	1.387	5003	12.1147	4.5944	891.3				0.09709	ok	1000.6	aql	0.01	bdl	0.605735	ok	0.22972	ok	89.13	ok
434	JO_WA4_CT_T02	WA4.CT.0	WA4.CT.0.2	WA4	JO	CT	0	2	1.324	0.008	1.324		0.171	4.8951	0		2.37898	0.059522	0.09268	ok			0.01	bdl	0.01	bdl	0.244755	ok	10	bdl
435	JO_WA4_CT_T72	WA4.CT.7	WA4.CT.7.2	WA4	JO	CT	7	2	1.265	0	1.265		0.1697	4.8829	4.7				0.08855	ok			0.01	bdl	0.01	bdl	0.244145	ok	10	bdl
436	JO_WA4_CT_T282	WA4.CT.28	WA4.CT.28.2	WA4	JO	CT	28	2	1.23	0.0061	1.23		0.1716	4.9048	5.7		2.67119	0.060369	0.0861	ok			0.01	bdl	0.01	bdl	0.24524	ok	10	bdl
437	JO_WA4_A1_T02	WA4.A1.0	WA4.A1.0.2	WA4	JO	A1	0	2	2.327	1.181	1.146		0.175	4.7857	0		1.69892	0.060023	0.11635	ok			0.1181	ok	0.01	bdl	0.239285	ok	10	bdl
438	JO_WA4_A1_T72	WA4.A1.7	WA4.A1.7.2	WA4	JO	A1	7	2	2.292	1.0899	1.2021		0.1674	4.7778	0				0.1146	ok			0.10899	ok	0.01	bdl	0.23889	ok	10	bdl
439	JO_WA4_A1_T282	WA4.A1.28	WA4.A1.28.2	WA4	JO	A1	28	2	1.913	0.7014	1.2116		0.1678	4.7624	0		2.31294	0.059165	0.13391	ok			0.07014	ok	0.01	bdl	0.23812	ok	10	bdl
440	JO_WA4_A2_T02	WA4.A2.0	WA4.A2.0.2	WA4	JO	A2	0	2	6.68	5.1059	1.5741		0.1685	4.8062	0				0.334	ok			0.51059	ok	0.01	bdl	0.24031	ok	10	bdl
441	JO_WA4_A2_T72	WA4.A2.7	WA4.A2.7.2	WA4	JO	A2	7	2	6.661	5.0525	1.6085		0.1647	4.8023	0				0.33305	ok			0.50525	ok	0.01	bdl	0.240115	ok	10	bdl
442	JO_WA4_A2_T282	WA4.A2.28	WA4.A2.28.2	WA4	JO	A2	28	2	6.447	4.808	1.639		0.1637	4.8091	0				0.32235	ok			0.4808	ok	0.01	bdl	0.240455	ok	10	bdl
443	JO_WA4_A3_T02	WA4.A3.0	WA4.A3.0.2	WA4	JO	A3	0	2	12.06	10.5082	1.5518		0.1744	4.8092	0				0.603	aql			0.2	aql	0.01	bdl	0.24046	ok	10	bdl
444	JO_WA4_A3_T72	WA4.A3.7	WA4.A3.7.2	WA4	JO	A3	7	2	11.83	9.7	2.13								0.5915	aql
445	JO_WA4_A3_T282	WA4.A3.28	WA4.A3.28.2	WA4	JO	A3	28	2	11.4	9.9613	1.4387		0.177	4.8457	0				0.57	aql			0.99613	ok	0.01	bdl	0.242285	ok	10	bdl
446	JO_WA4_AN_T02	WA4.AN.0	WA4.AN.0.2	WA4	JO	AN	0	2	11.78	10.2871	1.4929		13.058	4.8937	1067.7		0.61498	0.077918	0.589	aql			0.2	aql	0.6529	ok	0.244685	ok	106.77	ok
447	JO_WA4_AN_T72	WA4.AN.7	WA4.AN.7.2	WA4	JO	AN	7	2	2.292	0	2.292		13.1084	4.8547	1066.3				0.1146	ok			0.01	bdl	0.65542	ok	0.242735	ok	106.63	ok
448	JO_WA4_AN_T282	WA4.AN.28	WA4.AN.28.2	WA4	JO	AN	28	2	1.874	0	1.874		13.1394	4.8568	1072		2.24615	0.060893	0.13118	ok			0.01	bdl	0.65697	ok	0.24284	ok	107.2	ok
449	JO_WA4_BK_T02	WA4.BK.0	WA4.BK.0.2	WA4	JO	BK	0	2	0.09865	0.0254	0.09865		0.0068	0	0				0.05	bql			0.01	bdl	0.01	bdl	0.01	bdl	10	bdl
450	JO_WA4_BK_T72	WA4.BK.7	WA4.BK.7.2	WA4	JO	BK	7	2	0.07654	0.0247	0.07654		0.0161	0.0072	11.5				0.05	bql			0.01	bdl	0.01	bdl	0.01	bdl	10	bdl
451	JO_WA4_BK_T282	WA4.BK.28	WA4.BK.28.2	WA4	JO	BK	28	2	0.04076		0.04076								0.05	bdl
452	JO_WA4_N1_T02	WA4.N1.0	WA4.N1.0.2	WA4	JO	N1	0	2	1.314	0.0076	1.314		1.4126	4.9037	85.4				0.09198	ok			0.01	bdl	0.07063	ok	0.245185	ok	8.54	ok
453	JO_WA4_N1_T72	WA4.N1.7	WA4.N1.7.2	WA4	JO	N1	7	2	1.197	0.0059	1.197		1.4222	4.8971	88.7				0.08379	ok			0.01	bdl	0.07111	ok	0.244855	ok	8.87	ok
454	JO_WA4_N1_T282	WA4.N1.28	WA4.N1.28.2	WA4	JO	N1	28	2	1.123	0	1.123		1.4231	4.8996	86.4				0.07861	ok			0.01	bdl	0.071155	ok	0.24498	ok	8.64	ok
455	JO_WA4_N2_T02	WA4.N2.0	WA4.N2.0.2	WA4	JO	N2	0	2	1.243	0.0082	1.243		6.4409	4.8992	462.7				0.08701	ok			0.01	bdl	0.322045	ok	0.24496	ok	46.27	ok
456	JO_WA4_N2_T72	WA4.N2.7	WA4.N2.7.2	WA4	JO	N2	7	2	1.388	0	1.388		6.4638	4.9163	474.9				0.09716	ok			0.01	bdl	0.32319	ok	0.245815	ok	47.49	ok
457	JO_WA4_N2_T282	WA4.N2.28	WA4.N2.28.2	WA4	JO	N2	28	2	1.308	0	1.308		6.4612	4.9057	466.6				0.09156	ok			0.01	bdl	0.32306	ok	0.245285	ok	46.66	ok
458	JO_WA4_N3_T02	WA4.N3.0	WA4.N3.0.2	WA4	JO	N3	0	2	1.347	0.0075	1.347		13.4299	4.7633	1102.3				0.09429	ok			0.01	bdl	0.671495	ok	0.238165	ok	110.23	ok
459	JO_WA4_N3_T72	WA4.N3.7	WA4.N3.7.2	WA4	JO	N3	7	2	1.386	0.0049	1.386		13.4508	4.8897	1101.6				0.09702	ok			0.01	bdl	0.67254	ok	0.244485	ok	110.16	ok
460	JO_WA4_N3_T282	WA4.N3.28	WA4.N3.28.2	WA4	JO	N3	28	2	1.32	0	1.32		13.4754	4.8855	1105.4				0.0924	ok			0.01	bdl	0.67377	ok	0.244275	ok	110.54	ok
461	JO_WA4_CT_T03	WA4.CT.0	WA4.CT.0.3	WA4	JO	CT	0	3	1.298	0	1.298		0.1728	4.5176	4.5		2.76095	0.059526	0.1947	ok	100	bdl	0.01	bdl	0.01	bdl	0.22588	ok	10	bdl
462	JO_WA4_CT_T73	WA4.CT.7	WA4.CT.7.3	WA4	JO	CT	7	3	1.322	0	1.322	26.24	0.1714	4.5497	4.3				0.1983	ok	100	bql	0.01	bdl	0.01	bdl	0.227485	ok	10	bdl
463	JO_WA4_CT_T283	WA4.CT.28	WA4.CT.28.3	WA4	JO	CT	28	3	1.369	0	1.369	24.65	0.234	4.5468	4.8		2.83322	0.058591	0.20535	ok	100	bql	0.01	bdl	0.01	bdl	0.22734	ok	10	bdl
464	JO_WA4_A1_T03	WA4.A1.0	WA4.A1.0.3	WA4	JO	A1	0	3	2.163	1.176	0.987		0.1928	4.5706	4.6				0.32445	ok	100	bdl	0.1176	ok	0.01	bdl	0.22853	ok	10	bdl
465	JO_WA4_A1_T73	WA4.A1.7	WA4.A1.7.3	WA4	JO	A1	7	3	2.097	1.1597	0.9373	23.26	0.169	4.6521	3.6				0.31455	ok	100	bql	0.11597	ok	0.01	bdl	0.232605	ok	10	bdl
466	JO_WA4_A1_T283	WA4.A1.28	WA4.A1.28.3	WA4	JO	A1	28	3	2.034	0.9272	1.1068		0.1802	4.6324	2.1		2.38707	0.061658	0.3051	ok	100	bdl	0.09272	ok	0.01	bdl	0.23162	ok	10	bdl
467	JO_WA4_A2_T03	WA4.A2.0	WA4.A2.0.3	WA4	JO	A2	0	3	6.033	4.8745	1.1585		0.1807	4.656	3.5				0.90495	ok	100	bdl	0.48745	ok	0.01	bdl	0.2328	ok	10	bdl
468	JO_WA4_A2_T73	WA4.A2.7	WA4.A2.7.3	WA4	JO	A2	7	3	6.033	4.823	1.21	39.86	0.1712	4.6636	3.4				0.90495	ok	100	bql	0.4823	ok	0.01	bdl	0.23318	ok	10	bdl
469	JO_WA4_A2_T283	WA4.A2.28	WA4.A2.28.3	WA4	JO	A2	28	3	5.885	4.6878	1.1972		0.1696	4.6142	2.8				0.88275	ok	100	bdl	0.46878	ok	0.01	bdl	0.23071	ok	10	bdl
470	JO_WA4_A3_T03	WA4.A3.0	WA4.A3.0.3	WA4	JO	A3	0	3	11.18	10.0267	1.1533	42.09	0.1851	4.6095	3.2				1.677	aql	100	bql	1.00267	ok	0.01	bdl	0.230475	ok	10	bdl
471	JO_WA4_A3_T73	WA4.A3.7	WA4.A3.7.3	WA4	JO	A3	7	3	11.11	9.6709	1.4391		0.1738	4.6176	0				1.6665	aql	100	bdl	0.96709	ok	0.01	bdl	0.23088	ok	10	bdl
472	JO_WA4_A3_T283	WA4.A3.28	WA4.A3.28.3	WA4	JO	A3	28	3	10.47	9.1031	1.3669		0.1718	4.6279	0				1.5705	aql	100	bdl	0.91031	ok	0.01	bdl	0.231395	ok	10	bdl
473	JO_WA4_AN_T03	WA4.AN.0	WA4.AN.0.3	WA4	JO	AN	0	3	11.19	9.9098	1.2802	4922	12.5933	4.5108	930.1		0.672724	0.077296	1.6785	aql	984.4	ok	0.99098	ok	0.629665	ok	0.22554	ok	93.01	ok
474	JO_WA4_AN_T73	WA4.AN.7	WA4.AN.7.3	WA4	JO	AN	7	3	3.073	0	3.073	4515	12.6428	4.3486	933.4				0.46095	ok	903	ok	0.01	bdl	0.63214	ok	0.21743	ok	93.34	ok
475	JO_WA4_AN_T283	WA4.AN.28	WA4.AN.28.3	WA4	JO	AN	28	3	2.278	0	2.278	4635	12.6452	4.457	932.4		2.50919	0.061174	0.3417	ok	927	ok	0.01	bdl	0.63226	ok	0.22285	ok	93.24	ok
476	JO_WA4_BK_T03	WA4.BK.0	WA4.BK.0.3	WA4	JO	BK	0	3	0.2805	0.0283	0.2805		0.0084	0	1.3				0.042075	bql	100	bdl	0.00566	bdl	0.00084	bdl	0	bdl	0.26	bdl
477	JO_WA4_BK_T73	WA4.BK.7	WA4.BK.7.3	WA4	JO	BK	7	3	0.1829	0.0178	0.1829		0.0065	0.0053	12.6				0.027435	bql	100	bdl	0.00356	bdl	0.00065	bdl	0.00053	bdl	2.52	bdl
478	JO_WA4_BK_T283	WA4.BK.28	WA4.BK.28.3	WA4	JO	BK	28	3
479	JO_WA4_N1_T03	WA4.N1.0	WA4.N1.0.3	WA4	JO	N1	0	3	1.371	0.0461	1.371	464.6	1.3913	4.3164	91.3				0.20565	ok	100	ok	0.00922	bdl	0.13913	bql	0.21582	ok	18.26	bql
480	JO_WA4_N1_T73	WA4.N1.7	WA4.N1.7.3	WA4	JO	N1	7	3	1.329	0	1.329	464.9	1.3918	4.52	77.6				0.19935	ok	100	ok	0.01	bdl	0.01	bql	0.226	ok	10	bql
481	JO_WA4_N1_T283	WA4.N1.28	WA4.N1.28.3	WA4	JO	N1	28	3	1.345	0	1.345	471.7	1.4003	4.5107	78				0.20175	ok	100	ok	0.01	bdl	0.01	bql	0.225535	ok	10	bql
482	JO_WA4_N2_T03	WA4.N2.0	WA4.N2.0.3	WA4	JO	N2	0	3	1.298	0	1.298	2394	6.4861	4.4559	427.2				0.1947	ok	478.8	ok	0.01	bdl	0.324305	ok	0.222795	ok	42.72	ok
483	JO_WA4_N2_T73	WA4.N2.7	WA4.N2.7.3	WA4	JO	N2	7	3	1.299	0	1.299	2431	6.4714	4.5386	426.3				0.19485	ok	486.2	ok	0.01	bdl	0.32357	ok	0.22693	ok	42.63	ok
484	JO_WA4_N2_T283	WA4.N2.28	WA4.N2.28.3	WA4	JO	N2	28	3	1.22	0	1.22	2360	6.4932	4.4898	426.9				0.183	ok	472	ok	0.01	bdl	0.32466	ok	0.22449	ok	42.69	ok
485	JO_WA4_N3_T03	WA4.N3.0	WA4.N3.0.3	WA4	JO	N3	0	3	1.367	0	1.367	4321	12.1924	4.565	897.1				0.20505	ok	864.2	ok	0.01	bdl	0.60962	ok	0.22825	ok	89.71	ok
486	JO_WA4_N3_T73	WA4.N3.7	WA4.N3.7.3	WA4	JO	N3	7	3	1.379	0	1.379	4483	12.2982	4.6618	900				0.20685	ok	896.6	ok	0.01	bdl	0.61491	ok	0.23309	ok	90	ok
487	JO_WA4_N3_T283	WA4.N3.28	WA4.N3.28.3	WA4	JO	N3	28	3	1.294	0	1.294	4546	12.2202	4.6303	899.2				0.1941	ok	909.2	ok	0.01	bdl	0.61101	ok	0.231515	ok	89.92	ok
488	JO_WA3_CT_T01	WA3.CT.0	WA3.CT.0.1	WA3	JO	CT	0	1	2.275	0.2014	2.275	130.2	0.4819	2.1869	16.7		2.14289	0.031179	0.11375	ok	100	ok	0.01	bql	0.01	bdl	0.01	bdl	10	bdl
489	JO_WA3_CT_T71	WA3.CT.7	WA3.CT.7.1	WA3	JO	CT	7	1	2.093	0.0093	2.093	107.7	0.4571	1.7981	16.3				0.10465	ok	100	ok	0.00186	bdl	0.04571	bdl	0.089905	ok	3.26	bdl
490	JO_WA3_CT_T281	WA3.CT.28	WA3.CT.28.1	WA3	JO	CT	28	1	2.111	0	2.111	79.84	0.4544	1.9292	15.2		2.26677	0.030352	0.10555	ok	100	ok	0	bdl	0.04544	bdl	0.09646	ok	3.04	bdl
491	JO_WA3_A1_T01	WA3.A1.0	WA3.A1.0.1	WA3	JO	A1	0	1	3.36	1.4505	1.9095	85.37	0.4229	2.1229	16		1.20112	0.029031	0.168	ok	100	ok	0.14505	ok	0.01	bdl	0.01	bdl	10	bdl
492	JO_WA3_A1_T71	WA3.A1.7	WA3.A1.7.1	WA3	JO	A1	7	1	2.986	0.989	1.997	75.55	0.3882	1.8364	11.3				0.1493	ok	100	ok	0.0989	ok	0.03882	bdl	0.09182	ok	2.26	bdl
493	JO_WA3_A1_T281	WA3.A1.28	WA3.A1.28.1	WA3	JO	A1	28	1	2.849	0.6225	2.2265	63.64	0.3923	1.9074	7		1.41928	0.029521	0.14245	ok	100	ok	0.1245	bql	0.03923	bdl	0.09537	ok	1.4	bdl
494	JO_WA3_A2_T01	WA3.A2.0	WA3.A2.0.1	WA3	JO	A2	0	1	7.484	5.2973	2.1867	71.79	0.4152	2.0292	13				0.3742	aql	100	ok	0.2	aql	0.01	bdl	0.01	bdl	10	bdl
495	JO_WA3_A2_T71	WA3.A2.7	WA3.A2.7.1	WA3	JO	A2	7	1	6.794	4.5787	2.2153	71.9	0.3875	1.8616	12.4				0.3397	ok	100	ok	0.45787	ok	0.03875	bdl	0.09308	ok	2.48	bdl
496	JO_WA3_A2_T281	WA3.A2.28	WA3.A2.28.1	WA3	JO	A2	28	1	6.586	4.2937	2.2923	61.95	0.3944	1.8976	7.8				0.3293	ok	100	ok	0.42937	ok	0.03944	bdl	0.09488	ok	1.56	bdl
497	JO_WA3_A3_T01	WA3.A3.0	WA3.A3.0.1	WA3	JO	A3	0	1	12.59	8.9591	3.6309	79.35	0.4092	2.1188	15.9				0.6295	aql	100	ok	0.2	aql	0.01	bdl	0.01	bdl	10	bdl
498	JO_WA3_A3_T71	WA3.A3.7	WA3.A3.7.1	WA3	JO	A3	7	1	11.75	9.3707	2.3793	79.98	0.3878	1.8286	12.1				0.5875	aql	100	ok	0.93707	ok	0.03878	bdl	0.09143	ok	2.42	bdl
499	JO_WA3_A3_T281	WA3.A3.28	WA3.A3.28.1	WA3	JO	A3	28	1	11.42	8.9232	2.4968	51.33	0.3936	1.8988	6				0.571	aql	100	ok	0.89232	ok	0.03936	bdl	0.09494	ok	1.2	bdl
500	JO_WA3_AN_T01	WA3.AN.0	WA3.AN.0.1	WA3	JO	AN	0	1	12.62	8.8239	3.7961	4247	13.1946	2.0934	936.4		0.328138	0.037539	0.631	aql	849.4	ok	0.2	aql	0.65973	ok	0.01	bdl	10	bdl
501	JO_WA3_AN_T71	WA3.AN.7	WA3.AN.7.1	WA3	JO	AN	7	1	2.711	0	2.711	4410	12.9161	1.8408	936.5				0.13555	ok	882	ok	0	bdl	0.645805	ok	0.09204	ok	93.65	ok
502	JO_WA3_AN_T281	WA3.AN.28	WA3.AN.28.1	WA3	JO	AN	28	1	2.685	0	2.685	5295	12.9184	1.8617	935		1.3807	0.030693	0.13425	ok	1059	aql	0	bdl	0.64592	ok	0.093085	ok	93.5	ok
503	JO_WA3_BK_T01	WA3.BK.0	WA3.BK.0.1	WA3	JO	BK	0	1	0.3465	0.0145	0.3465	7.43	0.0208	0	47.4				0.05	bql	100	bdl	0.01	bdl	0.01	bdl	0.01	bdl	10	bdl
504	JO_WA3_BK_T71	WA3.BK.7	WA3.BK.7.1	WA3	JO	BK	7	1	0.1765	0.0276	0.1765		0.0044	0.0051	6.5				0.05	bql	100	bdl	0.00552	bdl	0.00044	bdl	0.00051	bdl	1.3	bdl
505	JO_WA3_BK_T281	WA3.BK.28	WA3.BK.28.1	WA3	JO	BK	28	1	0.1821	0.0198	0.1821		0.0058	0.0047	14.2				0.05	bql	100	bdl	0.00396	bdl	0.00058	bdl	0.00047	bdl	2.84	bdl
506	JO_WA3_N1_T01	WA3.N1.0	WA3.N1.0.1	WA3	JO	N1	0	1	2.424	0.018	2.424	459.9	1.6336	2.1285	87.2				0.1212	ok	100	ok	0.01	bdl	0.01	bdl	0.01	bdl	10	bdl
507	JO_WA3_N1_T71	WA3.N1.7	WA3.N1.7.1	WA3	JO	N1	7	1	2.006	0.0327	2.006	516.3	1.5563	1.8372	83.7				0.1003	ok	103.26	ok	0.00654	bdl	0.077815	ok	0.09186	ok	16.74	bql
508	JO_WA3_N1_T281	WA3.N1.28	WA3.N1.28.1	WA3	JO	N1	28	1	2.171	0	2.171	277.6	1.556	1.8426	83.1				0.10855	ok	100	ok	0	bdl	0.0778	ok	0.09213	ok	16.62	bql
509	JO_WA3_N2_T01	WA3.N2.0	WA3.N2.0.1	WA3	JO	N2	0	1	2.431	0.1085	2.431	2000	6.8195	2.1281	435.3				0.12155	ok	400	ok	0.01	bdl	0.01	bql	0.01	bdl	10	bdl
510	JO_WA3_N2_T71	WA3.N2.7	WA3.N2.7.1	WA3	JO	N2	7	1	2.129	0.0157	2.129	2230	6.594	1.9022	430.2				0.10645	ok	446	ok	0.00314	bdl	0.3297	ok	0.09511	ok	43.02	ok
511	JO_WA3_N2_T281	WA3.N2.28	WA3.N2.28.1	WA3	JO	N2	28	1	2.199	0.03	2.199	2298	6.6019	1.9674	429.6				0.10995	ok	459.6	ok	0.006	bdl	0.330095	ok	0.09837	ok	42.96	ok
512	JO_WA3_N3_T01	WA3.N3.0	WA3.N3.0.1	WA3	JO	N3	0	1	2.512	0.1141	2.512	4483	13.1439	2.1626	932.7				0.1256	ok	896.6	ok	0.01	bdl	0.657195	ok	0.01	bdl	10	bdl
513	JO_WA3_N3_T71	WA3.N3.7	WA3.N3.7.1	WA3	JO	N3	7	1	2.231	0.0464	2.231	4337	12.7365	1.8484	938.2				0.11155	ok	867.4	ok	0.00928	bdl	0.636825	ok	0.09242	ok	93.82	ok
514	JO_WA3_N3_T281	WA3.N3.28	WA3.N3.28.1	WA3	JO	N3	28	1	2.226	0.0078	2.226	4476	12.7517	1.9118	934.8				0.1113	ok	895.2	ok	0.00156	bdl	0.637585	ok	0.09559	ok	93.48	ok
515	JO_WA3_CT_T02	WA3.CT.0	WA3.CT.0.2	WA3	JO	CT	0	2	2.502	0.0065	2.502		0.4935	2.2122	16.6		2.19154	0.029016	0.1251	ok			0.01	bdl	0.01	bdl	0.01	bdl	10	bdl
516	JO_WA3_CT_T72	WA3.CT.7	WA3.CT.7.2	WA3	JO	CT	7	2	2.058	0	2.058		0.3824	1.7674	0				0.1029	ok			0.01	bdl	0.01	bdl	0.08837	ok	10	bdl
517	JO_WA3_CT_T282	WA3.CT.28	WA3.CT.28.2	WA3	JO	CT	28	2	2.26	0	2.26		0.3913	2.0291	0		2.60447	0.032035	0.113	ok			0.01	bdl	0.01	bql	0.101455	ok	10	bdl
518	JO_WA3_A1_T02	WA3.A1.0	WA3.A1.0.2	WA3	JO	A1	0	2	3.533	1.2219	2.3111		0.4447	2.0686	0		1.28676	0.029943	0.17665	ok			0.12219	ok	0.01	bql	0.10343	ok	10	bdl
519	JO_WA3_A1_T72	WA3.A1.7	WA3.A1.7.2	WA3	JO	A1	7	2	2.943	0.7	2.243		0.4463	1.9655	0				0.14715	ok			0.07	ok	0.01	bql	0.098275	ok	10	bdl
520	JO_WA3_A1_T282	WA3.A1.28	WA3.A1.28.2	WA3	JO	A1	28	2	2.558	0.2894	2.2686		0.4505	1.9929	0		1.4782	0.028278	0.1279	ok			0.01	bql	0.01	bql	0.099645	ok	10	bdl
521	JO_WA3_A2_T02	WA3.A2.0	WA3.A2.0.2	WA3	JO	A2	0	2	7.546	5.0855	2.4605		0.4306	2.0501	0				0.3773	ok			0.50855	ok	0.01	bql	0.102505	ok	10	bdl
522	JO_WA3_A2_T72	WA3.A2.7	WA3.A2.7.2	WA3	JO	A2	7	2	6.908	4.6666	2.2414		0.437	1.9186	0				0.3454	ok			0.46666	ok	0.01	bql	0.09593	ok	10	bdl
523	JO_WA3_A2_T282	WA3.A2.28	WA3.A2.28.2	WA3	JO	A2	28	2	6.563	4.3994	2.1636		0.4333	2.026	0				0.32815	ok			0.43994	ok	0.01	bql	0.1013	ok	10	bdl
524	JO_WA3_A3_T02	WA3.A3.0	WA3.A3.0.2	WA3	JO	A3	0	2	12.45	9.8171	2.6329		0.4124	2.0487	0				0.6225	ok			0.98171	ok	0.01	bql	0.102435	ok	10	bdl
525	JO_WA3_A3_T72	WA3.A3.7	WA3.A3.7.2	WA3	JO	A3	7	2	12	9.4711	2.5289		0.4134	1.9583	0				0.6	ok			0.94711	ok	0.01	bql	0.097915	ok	10	bdl
526	JO_WA3_A3_T282	WA3.A3.28	WA3.A3.28.2	WA3	JO	A3	28	2	11.78	8.925	2.855		0.4173	2.0036	0				0.589	ok			0.8925	ok	0.01	bql	0.10018	ok	10	bdl
527	JO_WA3_AN_T02	WA3.AN.0	WA3.AN.0.2	WA3	JO	AN	0	2	12.67	9.7288	2.9412		12.6005	2.0202	1057.3				0.6335	ok			0.97288	ok	0.630025	ok	0.10101	ok	200	aql
528	JO_WA3_AN_T72	WA3.AN.7	WA3.AN.7.2	WA3	JO	AN	7	2	2.754	0	2.754		12.6064	1.7866	1053.9				0.1377	ok			0.01	bdl	0.63032	ok	0.08933	ok	200	aql
529	JO_WA3_AN_T282	WA3.AN.28	WA3.AN.28.2	WA3	JO	AN	28	2	2.711	0	2.711		12.6157	2.0134	1056.2		2.21531	0.041515	0.13555	ok			0.01	bdl	0.630785	ok	0.10067	ok	200	aql
530	JO_WA3_BK_T02	WA3.BK.0	WA3.BK.0.2	WA3	JO	BK	0	2	0.2233	0.0145	0.2233		0.0208	0	47.4				0.05	ok			0.01	bdl	0.01	bdl	0.01	bdl	10	bdl
531	JO_WA3_BK_T72	WA3.BK.7	WA3.BK.7.2	WA3	JO	BK	7	2	0.2209	0.0145	0.2209		0.0208	0	47.4				0.05	ok			0.01	bdl	0.01	bdl	0.01	bdl	10	bdl
532	JO_WA3_BK_T282	WA3.BK.28	WA3.BK.28.2	WA3	JO	BK	28	2
533	JO_WA3_N1_T02	WA3.N1.0	WA3.N1.0.2	WA3	JO	N1	0	2	2.319	0	2.319		1.6236	2.0366	99.3				0.11595	ok			0.01	bdl	0.08118	ok	0.10183	ok	9.93	ok
534	JO_WA3_N1_T72	WA3.N1.7	WA3.N1.7.2	WA3	JO	N1	7	2	2.149	0	2.149		1.6289	1.8972	102.1				0.10745	ok			0.01	bdl	0.081445	ok	0.09486	ok	10.21	ok
535	JO_WA3_N1_T282	WA3.N1.28	WA3.N1.28.2	WA3	JO	N1	28	2	2.104	0	2.104		1.6743	2.0055	101.3				0.1052	ok			0.01	bdl	0.083715	ok	0.100275	ok	10.13	ok
536	JO_WA3_N2_T02	WA3.N2.0	WA3.N2.0.2	WA3	JO	N2	0	2	2.474	0	2.474		6.8415	2.0497	511.1				0.1237	ok			0.01	bdl	0.342075	ok	0.102485	ok	51.11	ok
537	JO_WA3_N2_T72	WA3.N2.7	WA3.N2.7.2	WA3	JO	N2	7	2	2.328	0	2.328		6.8523	1.9217	512.9				0.1164	ok			0.01	bdl	0.342615	ok	0.096085	ok	51.29	ok
538	JO_WA3_N2_T282	WA3.N2.28	WA3.N2.28.2	WA3	JO	N2	28	2	2.367	0	2.367		6.8544	2.0818	510.2				0.11835	ok			0.01	bdl	0.34272	ok	0.10409	ok	51.02	ok
539	JO_WA3_N3_T02	WA3.N3.0	WA3.N3.0.2	WA3	JO	N3	0	2	2.526	0	2.526		12.9595	2.066	1090				0.1263	ok			0.01	bdl	0.647975	ok	0.1033	ok	200	aql
540	JO_WA3_N3_T72	WA3.N3.7	WA3.N3.7.2	WA3	JO	N3	7	2	2.236	0	2.236		13.0333	1.9479	1097.4				0.1118	ok			0.01	bdl	0.651665	ok	0.097395	ok	200	aql
541	JO_WA3_N3_T282	WA3.N3.28	WA3.N3.28.2	WA3	JO	N3	28	2	2.347	0	2.347		13.0397	2.0711	1092.9				0.11735	ok			0.01	bdl	0.651985	ok	0.103555	ok	200	aql
542	JO_WA3_CT_T03	WA3.CT.0	WA3.CT.0.3	WA3	JO	CT	0	3	2.156	0.0136	2.156	95.64	0.4251	1.9822	13.7		2.35886	0.030618	0.3234	ok	100	ok	0.00272	bdl	0.04251	bdl	0.09911	ok	2.74	bdl
543	JO_WA3_CT_T73	WA3.CT.7	WA3.CT.7.3	WA3	JO	CT	7	3	2.059	0.0101	2.059	100.5	0.4272	1.7183	15.4				0.30885	ok	100	ok	0.00202	bdl	0.04272	bdl	0.085915	ok	3.08	bdl
544	JO_WA3_CT_T283	WA3.CT.28	WA3.CT.28.3	WA3	JO	CT	28	3	2.068	0.0146	2.068	109	0.4314	1.8989	15.3		2.22673	0.030484	0.3102	ok	100	ok	0.00292	bdl	0.04314	bdl	0.094945	ok	3.06	bdl
545	JO_WA3_A1_T03	WA3.A1.0	WA3.A1.0.3	WA3	JO	A1	0	3	3.101	1.1342	1.9668	127.3	0.402	1.9922	14.9		1.35502	0.029309	0.46515	ok	100	ok	0.11342	ok	0.0402	bdl	0.09961	ok	2.98	bdl
546	JO_WA3_A1_T73	WA3.A1.7	WA3.A1.7.3	WA3	JO	A1	7	3	2.91	0.8807	2.0293	95.35	0.4054	1.8514	11.8				0.4365	ok	100	ok	0.08807	ok	0.04054	bdl	0.09257	ok	2.36	bdl
547	JO_WA3_A1_T283	WA3.A1.28	WA3.A1.28.3	WA3	JO	A1	28	3	2.583	0.5393	2.0437	87.95	0.4057	1.8748	5.7		1.4409	0.029308	0.38745	ok	100	ok	0.10786	bql	0.04057	bdl	0.09374	ok	1.14	bdl
548	JO_WA3_A2_T03	WA3.A2.0	WA3.A2.0.3	WA3	JO	A2	0	3	6.984	4.824	2.16	93.22	0.4083	1.7765	14.5				1.0476	ok	100	ok	0.4824	ok	0.04083	bql	0.088825	ok	2.9	bdl
549	JO_WA3_A2_T73	WA3.A2.7	WA3.A2.7.3	WA3	JO	A2	7	3	6.646	4.5269	2.1191	84.21	0.4082	1.8169	11.6				0.9969	ok	100	ok	0.45269	ok	0.04082	bql	0.090845	ok	2.32	bdl
550	JO_WA3_A2_T283	WA3.A2.28	WA3.A2.28.3	WA3	JO	A2	28	3	6.375	4.2843	2.0907	72.97	0.4157	1.8986	4.3				0.95625	ok	100	ok	0.42843	ok	0.04157	bql	0.09493	ok	0.86	bdl
551	JO_WA3_A3_T03	WA3.A3.0	WA3.A3.0.3	WA3	JO	A3	0	3	11.88	9.9729	1.9071	95.71	0.4072	1.9388	15.1				1.782	aql	100	ok	0.99729	ok	0.04072	bql	0.09694	ok	3.02	bdl
552	JO_WA3_A3_T73	WA3.A3.7	WA3.A3.7.3	WA3	JO	A3	7	3	11.57	9.5967	1.9733	89.68	0.4097	1.8677	11.1				1.7355	aql	100	ok	0.95967	ok	0.04097	bql	0.093385	ok	2.22	bdl
553	JO_WA3_A3_T283	WA3.A3.28	WA3.A3.28.3	WA3	JO	A3	28	3	11.18	9.1744	2.0056	59.94	0.4395	1.9394	8.3				1.677	aql	100	ok	0.91744	ok	0.04395	bql	0.09697	ok	1.66	bdl
554	JO_WA3_AN_T03	WA3.AN.0	WA3.AN.0.3	WA3	JO	AN	0	3	11.49	9.2894	2.2006	5264	12.2879	1.8904	904.4		0.51756	0.057915	1.7235	aql	1052.8	aql	0.92894	ok	0.614395	ok	0.09452	ok	90.44	ok
555	JO_WA3_AN_T73	WA3.AN.7	WA3.AN.7.3	WA3	JO	AN	7	3	2.526	0.006	2.52	4624	12.3144	1.7877	898.5				0.3789	ok	924.8	ok	0.0012	bdl	0.61572	ok	0.089385	ok	89.85	ok
556	JO_WA3_AN_T283	WA3.AN.28	WA3.AN.28.3	WA3	JO	AN	28	3	2.438	0	2.438	5212	12.3177	1.9275	902.1		1.39473	0.031772	0.3657	ok	1042.4	aql	0	bdl	0.615885	ok	0.096375	ok	90.21	ok
557	JO_WA3_BK_T03	WA3.BK.0	WA3.BK.0.3	WA3	JO	BK	0	3	0.07709	0.0137	0.07709		0.0044	0.0035	10.5				0.0115635	bql	100	bdl	0.00274	bdl	0.00044	bdl	0.00035	bdl	2.1	bdl
558	JO_WA3_BK_T73	WA3.BK.7	WA3.BK.7.3	WA3	JO	BK	7	3	0.06856	0.0119	0.06856		0.0066	0.0063	9.5				0.010284	bql	100	bdl	0.00238	bdl	0.00066	bdl	0.00063	bdl	1.9	bdl
559	JO_WA3_BK_T283	WA3.BK.28	WA3.BK.28.3	WA3	JO	BK	28	3
560	JO_WA3_N1_T03	WA3.N1.0	WA3.N1.0.3	WA3	JO	N1	0	3	2.001	0.0173	2.001	564.2	1.637	1.9425	89.6				0.30015	ok	112.84	ok	0.00346	bdl	0.08185	ok	0.097125	ok	17.92	bql
561	JO_WA3_N1_T73	WA3.N1.7	WA3.N1.7.3	WA3	JO	N1	7	3	2.069	0	2.069	567.9	1.6327	1.7057	89.8				0.31035	ok	113.58	ok	0	bdl	0.081635	ok	0.085285	ok	17.96	bql
562	JO_WA3_N1_T283	WA3.N1.28	WA3.N1.28.3	WA3	JO	N1	28	3	2.186	0	2.186	561.5	1.6341	1.8768	89.2				0.3279	ok	112.3	ok	0	bdl	0.081705	ok	0.09384	ok	17.84	bql
563	JO_WA3_N2_T03	WA3.N2.0	WA3.N2.0.3	WA3	JO	N2	0	3	2.14	0.0067	2.14	2558	6.4877	2.0184	422.9				0.321	ok	511.6	ok	0.00134	bdl	0.324385	ok	0.10092	ok	42.29	ok
564	JO_WA3_N2_T73	WA3.N2.7	WA3.N2.7.3	WA3	JO	N2	7	3	2.098	0.0089	2.098	2520	6.4871	1.7761	424				0.3147	ok	504	ok	0.00178	bdl	0.324355	ok	0.088805	ok	42.4	ok
565	JO_WA3_N2_T283	WA3.N2.28	WA3.N2.28.3	WA3	JO	N2	28	3	2.114	0.0124	2.114	2565	6.4922	1.9793	425.7				0.3171	ok	513	ok	0.00248	bdl	0.32461	ok	0.098965	ok	42.57	ok
566	JO_WA3_N3_T03	WA3.N3.0	WA3.N3.0.3	WA3	JO	N3	0	3	2.082	0.0114	2.082	5791	12.7388	1.8704	938.2				0.3123	ok	1158.2	aql	0.00228	bdl	0.63694	ok	0.09352	ok	93.82	ok
567	JO_WA3_N3_T73	WA3.N3.7	WA3.N3.7.3	WA3	JO	N3	7	3	2.116	0	2.116	5385	12.7398	1.8871	942				0.3174	ok	1077	aql	0	bdl	0.63699	ok	0.094355	ok	94.2	ok
568	JO_WA3_N3_T283	WA3.N3.28	WA3.N3.28.3	WA3	JO	N3	28	3	2.253	0	2.253	5122	12.7562	2.0046	937.3				0.33795	ok	1024.4	aql	0	bdl	0.63781	ok	0.10023	ok	93.73	ok
569	JV_NS1_CT_T01	NS1.CT.0	NS1.CT.0.1	NS1	JV	CT	0	1	15.72	0.0728	15.72	621.4	0.4417	0.0033	8.4	3.6	6.33015	0.9951	0.786	ok	31.07	ok	0.00728	ok	0.022085	ok	0.00033	bdl	0.84	ok	0.72	bdl
570	JV_NS1_CT_T71	NS1.CT.7	NS1.CT.7.1	NS1	JV	CT	7	1	13.97		13.97	556.4							0.6985	ok	27.82	ok
571	JV_NS1_CT_T281	NS1.CT.28	NS1.CT.28.1	NS1	JV	CT	28	1	14.5	0.0495	14.5	571.2	0.2374	0.0037	2	4.6	6.5559	0.950605	0.725	ok	28.56	ok	0.00495	ok	0.01187	ok	0.00037	bdl	0.4	bdl	0.92	bdl
572	JV_NS1_A1_T01	NS1.A1.0	NS1.A1.0.1	NS1	JV	A1	0	1	15.85	1.4587	14.3913	596.1	0.4133	0.0034	23	3.6			0.7925	ok	29.805	ok	0.14587	ok	0.020665	ok	0.00034	bdl	2.3	ok	0.72	bdl
573	JV_NS1_A1_T71	NS1.A1.7	NS1.A1.7.1	NS1	JV	A1	7	1	15.6	0.7641	14.8359	586.3	0.4042	0.0023	8.4	3.3			0.78	ok	29.315	ok	0.07641	ok	0.02021	ok	0.00023	bdl	0.84	ok	0.66	bdl
574	JV_NS1_A1_T281	NS1.A1.28	NS1.A1.28.1	NS1	JV	A1	28	1	6.177	0.0724	6.1046	257.5	0.4164	0.0039	7.3	3.5			0.30885	ok	12.875	ok	0.00724	ok	0.02082	ok	0.00039	bdl	0.73	ok	0.7	bdl
575	JV_NS1_A2_T01	NS1.A2.0	NS1.A2.0.1	NS1	JV	A2	0	1	20.9	5.7964	15.1036	596.7	0.4206	0.004	22.7	3.9			1.045	aql	29.835	ok	0.57964	ok	0.02103	ok	0.0004	bdl	2.27	ok	0.78	bdl
576	JV_NS1_A2_T71	NS1.A2.7	NS1.A2.7.1	NS1	JV	A2	7	1	20.01	4.9171	15.0929	603.1	0.4584	0.0024	5.8	4			1.0005	ok	30.155	ok	0.49171	ok	0.02292	ok	0.00024	bdl	1	bql	0.8	bdl
577	JV_NS1_A2_T281	NS1.A2.28	NS1.A2.28.1	NS1	JV	A2	28	1	20.75	0.0708	20.6792	530.1	0.4835	0.0005	34.8	3.9			1.0375	aql	26.505	ok	0.00708	ok	0.024175	ok	5e-05	bdl	3.48	ok	0.78	bdl
578	JV_NS1_A3_T01	NS1.A3.0	NS1.A3.0.1	NS1	JV	A3	0	1	24.7	10.187	14.513	473.7	0.3966	0.0026	8.8	3.4	4.91594	0.922231	0.938	ok	23.685	ok	1.0187	ok	0.01983	ok	0.00026	bdl	0.88	ok	0.68	bdl
579	JV_NS1_A3_T71	NS1.A3.7	NS1.A3.7.1	NS1	JV	A3	7	1	22.18	9.7192	12.4608	606.3	0.3774	0.0024	29.3	3.7			1.235	aql	30.315	ok	0.97192	ok	0.01887	ok	0.00024	bdl	2.93	ok	0.74	bdl
580	JV_NS1_A3_T281	NS1.A3.28	NS1.A3.28.1	NS1	JV	A3	28	1	18.76	6.2349	12.5251	569.9	0.3938	0.0002	6.1	4.2	4.01596	0.89074	1.109	aql	28.495	ok	0.62349	ok	0.01969	ok	2e-05	bdl	1	bql	0.84	bdl
581	JV_NS1_AN_T01	NS1.AN.0	NS1.AN.0.1	NS1	JV	AN	0	1	16.19	5.9628	10.2272	4374	8.996	0.0031	502.3	0	5.58233	0.90378	0.8095	ok	218.7	ok	0.59628	ok	0.4498	ok	0.00031	bdl	50.23	ok	0	bdl
582	JV_NS1_AN_T71	NS1.AN.7	NS1.AN.7.1	NS1	JV	AN	7	1	15.9	0.0872	15.8128	4321	14.5512	0.0044	736.1	142.3			0.795	ok	216.05	ok	0.00872	ok	0.72756	ok	0.00044	bdl	73.61	ok	14.23	ok
583	JV_NS1_AN_T281	NS1.AN.28	NS1.AN.28.1	NS1	JV	AN	28	1	15.06	0.0655	14.9945	5747	11.6492	0.0083	556.4	108.7	6.29329	0.94777	0.753	ok	287.35	ok	0.00655	ok	0.58246	ok	0.00083	bdl	55.64	ok	10.87	ok
584	JV_NS1_BK_T01	NS1.BK.0	NS1.BK.0.1	NS1	JV	BK	0	1	0.3393	0.0485	0.3393	51.38	0.1127	0.0013	8.7	0			0.016965	bql	2.569	bql	0.00485	ok	0.005635	ok	0.00013	bdl	0.87	ok	0	bdl
585	JV_NS1_BK_T71	NS1.BK.7	NS1.BK.7.1	NS1	JV	BK	7	1	0.8171	0.0749	0.8171	43.78	0.4342	0.004	5.1	0			0.040855	ok	2.189	bql	0.00749	ok	0.02171	ok	0.0004	bdl	1	bql	0	bdl
586	JV_NS1_BK_T281	NS1.BK.28	NS1.BK.28.1	NS1	JV	BK	28	1	0.5754	0.0264	0.5754	29.02	0.0867	0.0015	5.5	6.1			0.02877	ok	1.451	bql	0.00264	ok	0.004335	ok	0.00015	bdl	1	bql	1.22	bdl
587	JV_NS1_N1_T01	NS1.N1.0	NS1.N1.0.1	NS1	JV	N1	0	1	15.63	0.039	15.63	1217	2.153	0.0091	96.5	3.3			0.7815	ok	60.85	ok	0.0039	ok	0.10765	ok	0.00091	bdl	9.65	ok	0.66	bdl
588	JV_NS1_N1_T71	NS1.N1.7	NS1.N1.7.1	NS1	JV	N1	7	1	15.74	0.0631	15.74	1195	2.0231	0.0106	87.4	3.5			0.787	ok	59.75	ok	0.00631	ok	0.101155	ok	0.00106	bdl	8.74	ok	0.7	bdl
589	JV_NS1_N1_T281	NS1.N1.28	NS1.N1.28.1	NS1	JV	N1	28	1	8.108	0.0451	8.108	717.6	1.4816	0.0091	53	4.4			0.4054	ok	35.88	ok	0.00451	ok	0.07408	ok	0.00091	bdl	5.3	ok	0.88	bdl
590	JV_NS1_N2_T01	NS1.N2.0	NS1.N2.0.1	NS1	JV	N2	0	1	18.37	0.0472	18.37	3662	7.427	0.011	422.1	2.4			0.8135	ok	183.1	ok	0.00472	ok	0.37135	ok	0.0011	bdl	42.21	ok	0.48	bdl
591	JV_NS1_N2_T71	NS1.N2.7	NS1.N2.7.1	NS1	JV	N2	7	1	12.32	0.0643	12.32	1920	7.359	0.0114	448	2.3			0.616	ok	96	ok	0.00643	ok	0.36795	ok	0.00114	bdl	44.8	ok	0.46	bdl
592	JV_NS1_N2_T281	NS1.N2.28	NS1.N2.28.1	NS1	JV	N2	28	1	16.27	0.0258	16.27	3770	4.4017	0.0114	115.9	1.8			0.9185	ok	188.5	ok	0.00258	ok	0.220085	ok	0.00114	bdl	11.59	ok	0.36	bdl
593	JV_NS1_N3_T01	NS1.N3.0	NS1.N3.0.1	NS1	JV	N3	0	1	11.08	0.0438	11.08	4910	12.5542	0.008	812.1	1.4			0.554	ok	245.5	ok	0.00438	ok	0.62771	ok	0.0008	bdl	81.21	ok	0.28	bdl
594	JV_NS1_N3_T71	NS1.N3.7	NS1.N3.7.1	NS1	JV	N3	7	1	7.211	0.0339	7.211	3221	5.1571	0.0045	182.9	2.6			0.36055	ok	161.05	ok	0.00339	ok	0.257855	ok	0.00045	bdl	18.29	ok	0.52	bdl
595	JV_NS1_N3_T281	NS1.N3.28	NS1.N3.28.1	NS1	JV	N3	28	1	3.621	0.0367	3.621	1665	10.3691	0.0104	673.1	1.7			0.18105	ok	83.25	ok	0.00367	ok	0.518455	ok	0.00104	bdl	67.31	ok	0.34	bdl
596	JV_NS1_CT_T282	NS1.CT.28	NS1.CT.28.2	NS1	JV	CT	28	2	7.61	0.0552	7.61	290.5	0.4877	0.0036	17.3	0.3	12.8809	0.980233	0.761	ok	29.05	ok	0.00552	ok	0.024385	ok	0.00036	bdl	1.73	ok	0.06	bdl
597	JV_NS1_CT_T02	NS1.CT.0	NS1.CT.0.2	NS1	JV	CT	0	2	16.14	0.0596	16.14	598.1	0.0162	0.0005	0.2	0			1.614	ok	59.81	ok	0	bdl	0.00081	ok	5e-05	bdl	0.04	bdl	0	bdl
598	JV_NS1_CT_T72	NS1.CT.7	NS1.CT.7.2	NS1	JV	CT	7	2	16.04	0.0596	16.04	615.2	0.4833	0.0076	2.3	0	6.09423	0.977515	1.604	ok	61.52	ok	0.00596	ok	0.024165	ok	0.00076	bql	0.46	bdl	0	bdl
599	JV_NS1_A1_T02	NS1.A1.0	NS1.A1.0.2	NS1	JV	A1	0	2	16.89	1.2579	15.6321	593.1	0.3962	0.0027	11.6	0			1.689	ok	59.31	ok	0.12579	ok	0.01981	ok	0.00027	bdl	1.16	ok	0	bdl
600	JV_NS1_A1_T72	NS1.A1.7	NS1.A1.7.2	NS1	JV	A1	7	2	15.32	0.5573	14.7627	557.2	1.6447	0.0101	28.2	0			1.532	ok	55.72	ok	0.05573	ok	0.082235	ok	0.00101	bql	2.82	ok	0	bdl
601	JV_NS1_A1_T282	NS1.A1.28	NS1.A1.28.2	NS1	JV	A1	28	2	8.555	0.0439	8.5111	317	0.2717	0.0036	9	0			0.8555	ok	31.7	ok	0.00439	ok	0.013585	ok	0.00036	bdl	0.9	ok	0	bdl
602	JV_NS1_A2_T02	NS1.A2.0	NS1.A2.0.2	NS1	JV	A2	0	2	21.04	5.5399	15.5001	634.4	0.4488	0.0032	7.5	0			2.104	ok	63.44	ok	0.55399	ok	0.02244	ok	0.00032	bdl	0.75	ok	0	bdl
603	JV_NS1_A2_T72	NS1.A2.7	NS1.A2.7.2	NS1	JV	A2	7	2	20.01	4.6509	15.3591	603.1	0.4456	0.0014	5.7	0							0.46509	ok	0.02228	ok	0.00014	bdl	1	bql	0	bdl
604	JV_NS1_A2_T282	NS1.A2.28	NS1.A2.28.2	NS1	JV	A2	28	2	16.68	0.0685	16.6115	543.1	0.415	0.0006	0.9	0			1.668	ok	54.31	ok	0.00685	ok	0.02075	ok	6e-05	bdl	0.18	bdl	0	bdl
605	JV_NS1_A3_T282	NS1.A3.28	NS1.A3.28.2	NS1	JV	A3	28	2	9.999	5.7769	4.2221	275	0.3236	0.0041	18.2	0.3			0.9999	ok	27.5	ok	0.57769	ok	0.01618	ok	0.00041	bdl	1.82	ok	0.06	bdl
606	JV_NS1_A3_T02	NS1.A3.0	NS1.A3.0.2	NS1	JV	A3	0	2	26.35	9.9838	16.3662	557.9	0.436	0.0014	7.4	0			2.635	ok	55.79	ok	0.99838	ok	0.0218	ok	0.00014	bdl	0.74	ok	0	bdl
607	JV_NS1_A3_T72	NS1.A3.7	NS1.A3.7.2	NS1	JV	A3	7	2	14.84	5.7126	9.1274	416.9	2.8977	0.0156	6.2	0	5.96856	0.885735	1.484	ok	41.69	ok	0.57126	ok	0.144885	ok	0.00078	ok	1	bql	0	bdl
608	JV_NS1_AN_T02	NS1.AN.0	NS1.AN.0.2	NS1	JV	AN	0	2	28.75	8.045	20.705	8010	12.6101	0	825	0.6	3.16494	0.909919	2.875	ok	801	aql	0.8045	ok	0.630505	ok	0	bdl	82.5	ok	0.12	bdl
609	JV_NS1_AN_T72	NS1.AN.7	NS1.AN.7.2	NS1	JV	AN	7	2	16.52	0.0679	16.4521	7131	14.4471	0	839.5	117.5			1.652	ok	713.1	aql	0.00679	ok	0.722355	ok	0	bdl	83.95	ok	11.75	ok
610	JV_NS1_AN_T282	NS1.AN.28	NS1.AN.28.2	NS1	JV	AN	28	2	12.01	0.0453	11.9647	4996	7.5548	0.0057	379.6	47.1	7.29351	0.87595	1.201	ok	499.6	ok	0.00453	ok	0.37774	ok	0.00057	bdl	37.96	ok	4.71	ok
611	JV_NS1_BK_T02	NS1.BK.0	NS1.BK.0.2	NS1	JV	BK	0	2		0.0143			0.0711	0.0019	10.3	0							0.00143	ok	0.003555	ok	0.00019	bdl	1.03	ok	0	bdl
612	JV_NS1_BK_T72	NS1.BK.7	NS1.BK.7.2	NS1	JV	BK	7	2		0.028			0.049	0.0009	2.8	0.3							0.0028	ok	0.00245	ok	9e-05	bdl	0.56	bdl	0.06	bdl
613	JV_NS1_BK_T282	NS1.BK.28	NS1.BK.28.2	NS1	JV	BK	28	2		0.0088			0.0463	0.0013	3	0							0.00176	bql	0.002315	ok	0.00013	bdl	0.6	bdl	0	bdl
614	JV_NS1_N1_T02	NS1.N1.0	NS1.N1.0.2	NS1	JV	N1	0	2		0.0452			2.6415	0.0056	102.1	0.3							0.00452	ok	0.132075	ok	0.00056	bdl	10.21	ok	0.06	bdl
615	JV_NS1_N1_T72	NS1.N1.7	NS1.N1.7.2	NS1	JV	N1	7	2		0.0369			2.644	0.0063	105.4	0.4							0.00369	ok	0.1322	ok	0.00063	bdl	10.54	ok	0.08	bdl
616	JV_NS1_N1_T282	NS1.N1.28	NS1.N1.28.2	NS1	JV	N1	28	2		0.0637			1.4827	0.0054	45.5	0							0.00637	ok	0.074135	ok	0.00054	bdl	4.55	ok	0	bdl
617	JV_NS1_N2_T02	NS1.N2.0	NS1.N2.0.2	NS1	JV	N2	0	2		0.0642			7.6272	0.0107	494.4	0							0.00642	ok	0.38136	ok	0.00107	bql	49.44	ok	0	bdl
618	JV_NS1_N2_T72	NS1.N2.7	NS1.N2.7.2	NS1	JV	N2	7	2		0.0542			7.4829	0.0122	493.8	0.3							0.00542	ok	0.374145	ok	0.00122	bql	49.38	ok	0.06	bdl
619	JV_NS1_N2_T282	NS1.N2.28	NS1.N2.28.2	NS1	JV	N2	28	2		0.0177			2.478	0.0043	108.8	0							0.00177	ok	0.1239	ok	0.00043	bdl	10.88	ok	0	bdl
620	JV_NS1_N3_T02	NS1.N3.0	NS1.N3.0.2	NS1	JV	N3	0	2	16.6	0.2101	16.6	6723	11.141	0.0023	676.5	0			1.66	ok	672.3	aql	0.00127	ok	0.55705	ok	0.00023	bdl	67.65	ok	0	bdl
621	JV_NS1_N3_T282	NS1.N3.28	NS1.N3.28.2	NS1	JV	N3	28	2	10.23	0.0127	10.23	4012	13.2038	0.0281	688.7	0.9			1.023	ok	401.2	ok	0.02101	ok	0.66019	ok	0.001405	ok	68.87	ok	0.18	bdl
622	JV_NS1_N3_T72	NS1.N3.7	NS1.N3.7.2	NS1	JV	N3	7	2	13.36	0.0238	13.36	3830	8.8142	0.0058	620.1	0.7			1.336	ok	383	ok	0.00238	ok	0.44071	ok	0.00058	bdl	62.01	ok	0.14	bdl
623	JV_NS1_CT_T03	NS1.CT.0	NS1.CT.0.3	NS1	JV	CT	0	3	15.72	0.0539	15.72	621.4	0.5028	0.0038	11.9	0	#DIV/0!	0.999878					0.00539	ok	0.02514	ok	0.00038	bdl	1.19	ok	0	bdl
624	JV_NS1_CT_T73	NS1.CT.7	NS1.CT.7.3	NS1	JV	CT	7	3	13.97	0.0603	13.97	556.4	0.4994	0.0051	18.3	0							0.00603	ok	0.02497	ok	0.00051	bdl	1.83	ok	0	bdl
625	JV_NS1_CT_T283	NS1.CT.28	NS1.CT.28.3	NS1	JV	CT	28	3	7.614	0.0307	7.614	303.4	0.2492	0.0046	1.7	0.5	13.0483	0.993495	0.7614	ok	30.34	ok	0.00307	ok	0.01246	ok	0.00046	bdl	0.34	bdl	0.1	bdl
626	JV_NS1_A1_T03	NS1.A1.0	NS1.A1.0.3	NS1	JV	A1	0	3	18.5	1.3077	17.1923	650.8	0.4319	0.0029	17.8	0			1.85	ok	65.08	ok	0.13077	ok	0.021595	ok	0.00029	bdl	1.78	ok	0	bdl
627	JV_NS1_A1_T73	NS1.A1.7	NS1.A1.7.3	NS1	JV	A1	7	3	18.26	0.3559	17.9041	616	0.4245	0.0017	6.5	0.5			1.826	ok	61.6	ok	0.03559	ok	0.021225	ok	0.00017	bdl	0.65	ok	0.1	bdl
628	JV_NS1_A1_T283	NS1.A1.28	NS1.A1.28.3	NS1	JV	A1	28	3	17.55	0.0818	17.4682	645.4	0.4189	0.0059	22.5	0.8			1.755	ok	64.54	ok	0.00818	ok	0.020945	ok	0.00059	bdl	2.25	ok	0.16	bdl
629	JV_NS1_A2_T03	NS1.A2.0	NS1.A2.0.3	NS1	JV	A2	0	3	23.03	5.5392	17.4908	436.5	0.4773	0.0049	7.7	0.7			1.445	ok	43.65	ok	0.55392	ok	0.023865	ok	0.00049	bdl	0.77	ok	0.14	bdl
630	JV_NS1_A2_T73	NS1.A2.7	NS1.A2.7.3	NS1	JV	A2	7	3	18.6	4.5802	14.0198	667.9	0.4486	0.0025	6.8	0			2.303	ok	66.79	ok	0.45802	ok	0.02243	ok	0.00025	bdl	0.68	ok	0	bdl
631	JV_NS1_A2_T283	NS1.A2.28	NS1.A2.28.3	NS1	JV	A2	28	3	14.45	0.1139	14.3361	627.3	0.4875	0.0014	7.2	0			1.86	ok	62.73	ok	0.01139	ok	0.024375	ok	0.00014	bdl	0.72	ok	0	bdl
632	JV_NS1_A3_T73	NS1.A3.7	NS1.A3.7.3	NS1	JV	A3	7	3	21.68	7.9213	13.7587	572.3	0.3496	0.0025	8.2	0	4.49161	0.973781	2.168	ok	57.23	ok	0.79213	ok	0.01748	ok	0.00025	bdl	0.82	ok	0	bdl
633	JV_NS1_A3_T03	NS1.A3.0	NS1.A3.0.3	NS1	JV	A3	0	3	28.23	9.6449	18.5851	620.2	0.4847	0.0037	25.1	0			2.823	ok	62.02	ok	0.96449	ok	0.024235	ok	0.00037	bdl	2.51	ok	0	bdl
634	JV_NS1_A3_T283	NS1.A3.28	NS1.A3.28.3	NS1	JV	A3	28	3	24.5	3.5805	20.9195	663.6	0.7821	0.0039	2.4	0	3.80861	0.93311	2.45	ok	66.36	ok	0.35805	ok	0.039105	ok	0.00039	bdl	0.48	bdl	0	bdl
635	JV_NS1_AN_T03	NS1.AN.0	NS1.AN.0.3	NS1	JV	AN	0	3	31.73	8.1328	23.5972	8321	12.54	0.0077	807.2	0	2.85838	0.906963	3.173	aql	832.1	aql	0.81328	ok	0.627	ok	0.00077	bql	80.72	ok	0	bdl
636	JV_NS1_AN_T73	NS1.AN.7	NS1.AN.7.3	NS1	JV	AN	7	3	16.5	0.0385	16.4615	6706	14.6139	0.0029	845.2	109.9			1.65	ok	670.6	aql	0.00385	ok	0.730695	ok	0.00029	bdl	84.52	ok	10.99	ok
637	JV_NS1_AN_T283	NS1.AN.28	NS1.AN.28.3	NS1	JV	AN	28	3	14.15	0.1213	14.0287	5608	16.2313	0.0288	832	84.9	6.19325	0.876345	1.415	ok	560.8	ok	0.01213	ok	0.811565	ok	0.00144	ok	83.2	ok	8.49	ok
638	JV_NS1_BK_T03	NS1.BK.0	NS1.BK.0.3	NS1	JV	BK	0	3		0.0626			0.1968	0.0031	38.4	0							0.00626	ok	0.00984	ok	0.00031	bdl	3.84	ok	0	bdl
639	JV_NS1_BK_T73	NS1.BK.7	NS1.BK.7.3	NS1	JV	BK	7	3		0.0361			0.0903	0.0015	4.9	0							0.00361	ok	0.004515	ok	0.00015	bdl	1	bql	0	bdl
640	JV_NS1_BK_T283	NS1.BK.28	NS1.BK.28.3	NS1	JV	BK	28	3		0.0132			0.0576	0.0005	2.4	0							0.00132	ok	0.00288	ok	5e-05	bdl	0.48	bdl	0	bdl
641	JV_NS1_N1_T03	NS1.N1.0	NS1.N1.0.3	NS1	JV	N1	0	3		0.0306			2.6019	0.0052	97	0							0.00306	ok	0.130095	ok	0.00052	bdl	9.7	ok	0	bdl
642	JV_NS1_N1_T73	NS1.N1.7	NS1.N1.7.3	NS1	JV	N1	7	3		0.0518			2.6614	0.0066	99.5	0							0.00518	ok	0.13307	ok	0.00066	bql	9.95	ok	0	bdl
643	JV_NS1_N1_T283	NS1.N1.28	NS1.N1.28.3	NS1	JV	N1	28	3		0.0342			1.1192	0.004	52.9	0							0.00342	ok	0.05596	ok	0.0004	bdl	5.29	ok	0	bdl
644	JV_NS1_N2_T03	NS1.N2.0	NS1.N2.0.3	NS1	JV	N2	0	3		0.0648			7.0609	0.0097	449.8	0							0.00648	ok	0.353045	ok	0.00097	bql	44.98	ok	0	bdl
645	JV_NS1_N2_T73	NS1.N2.7	NS1.N2.7.3	NS1	JV	N2	7	3		0.0507			7.4532	0.0137	435.6	0							0.00507	ok	0.37266	ok	0.000685	ok	43.56	ok	0	bdl
646	JV_NS1_N2_T283	NS1.N2.28	NS1.N2.28.3	NS1	JV	N2	28	3		0.1689			10.986	0.0519	310	1.5							0.01689	ok	0.5493	ok	0.002595	ok	31	ok	0.3	bdl
647	JV_NS1_N3_T03	NS1.N3.0	NS1.N3.0.3	NS1	JV	N3	0	3	18.99	0.0387	18.99	7451	10.5205	0.0029	631.5	0			1.899	ok	745.1	aql	0	bdl	0.526025	ok	0.00029	bdl	63.15	ok	0	bdl
648	JV_NS1_N3_T73	NS1.N3.7	NS1.N3.7.3	NS1	JV	N3	7	3	9.55	0.0379	9.55	3455	6.1394	0.0052	227.1	0			0.955	ok	345.5	ok	0.00379	ok	0.30697	ok	0.00052	bdl	22.71	ok	0	bdl
649	JV_NS1_N3_T283	NS1.N3.28	NS1.N3.28.3	NS1	JV	N3	28	3	9.015	0	9.015	3846	7.6161	0.0105	425.5	0			0.9015	ok	384.6	ok	0.00387	ok	0.380805	ok	0.00105	bql	42.55	ok	0	bdl
650	JV_NS2_CT_T281	NS2.CT.28	NS2.CT.28.1	NS2	JV	CT	28	1	2.996		2.996	139					4.87674	0.146107	0.1498	ok	13.9	bql
651	JV_NS2_CT_T01	NS2.CT.0	NS2.CT.0.1	NS2	JV	CT	0	1	4.945	0.0619	4.945	236	0.827	0.0085	6.9	2.3			0.24725	ok	23.6	ok	0.00619	ok	0.04135	ok	0.00085	bdl	1	bql	0.23	ok
652	JV_NS2_CT_T71	NS2.CT.7	NS2.CT.7.1	NS2	JV	CT	7	1	3.838	0.0598	3.838	165.2	0.8099	0.0089	1.5	2.2	4.39747	0.168775	0.1919	ok	16.52	bql	0.00598	ok	0.040495	ok	0.00089	bdl	0.3	bdl	0.22	ok
653	JV_NS2_A1_T01	NS2.A1.0	NS2.A1.0.1	NS2	JV	A1	0	1	6.068	1.2496	4.8184	222.2	0.9848	0.0181	8.4	1.7			0.3034	ok	22.22	ok	0.12496	ok	0.04924	ok	0.00181	bdl	0.84	ok	0.34	bql
654	JV_NS2_A1_T71	NS2.A1.7	NS2.A1.7.1	NS2	JV	A1	7	1	5.703	0.7299	4.9731	215.3	1.0238	0.0108	7.2	1.9			0.28515	ok	21.53	ok	0.07299	ok	0.05119	ok	0.00108	bdl	1	bql	0.19	ok
655	JV_NS2_A1_T281	NS2.A1.28	NS2.A1.28.1	NS2	JV	A1	28	1	5.336	0.0799	5.2561	202.6	1.0665	0.0114	3	1.8			0.2668	ok	20.26	bql	0.00799	ok	0.053325	ok	0.00114	bdl	0.6	bdl	0.18	ok
656	JV_NS2_A2_T01	NS2.A2.0	NS2.A2.0.1	NS2	JV	A2	0	1	10.39	5.2179	5.1721	240.2	0.8581	0.0094	7.1	2.1			0.5195	ok	24.02	ok	0.52179	ok	0.042905	ok	0.00094	bdl	1	bql	0.21	ok
657	JV_NS2_A2_T71	NS2.A2.7	NS2.A2.7.1	NS2	JV	A2	7	1	9.968	4.7841	5.1839	251	0.8707	0.0092	7.6	2.1			0.4984	ok	25.1	ok	0.47841	ok	0.043535	ok	0.00092	bdl	1	bql	0.21	ok
658	JV_NS2_A2_T281	NS2.A2.28	NS2.A2.28.1	NS2	JV	A2	28	1	5.252	0.6311	4.6209	150.9	0.493	0.0012	1.9	2.5			0.2626	ok	15.09	bql	0.06311	ok	0.02465	ok	0.00012	bdl	0.38	bdl	0.25	ok
659	JV_NS2_A3_T01	NS2.A3.0	NS2.A3.0.1	NS2	JV	A3	0	1	15.9	10.121	5.779	208	0.8532	0.0119	5.9	2.1			0.795	ok	20.8	bql	1.0121	ok	0.04266	ok	0.00119	bdl	1	bql	0.21	ok
660	JV_NS2_A3_T71	NS2.A3.7	NS2.A3.7.1	NS2	JV	A3	7	1	14.96	9.2007	5.7593	185.8	1.2751	0.0119	3.7	2.4			0.748	ok	18.58	bql	0.92007	ok	0.063755	ok	0.00119	bdl	0.74	bdl	0.24	ok
661	JV_NS2_A3_T281	NS2.A3.28	NS2.A3.28.1	NS2	JV	A3	28	1	11.56	4.0067	7.5533	183.9	0.5774	0.0024	1.8	3.1	1.42911	0.165205	0.578	ok	18.39	bql	0.40067	ok	0.02887	ok	0.00024	bdl	0.36	bdl	0.31	ok
662	JV_NS2_AN_T01	NS2.AN.0	NS2.AN.0.1	NS2	JV	AN	0	1	15.16	10.0959	5.0641	3072	14.0457	0.0111	981.1	0.8	1.01352	0.153649	0.758	ok	307.2	ok	1.00959	ok	0.702285	ok	0.00111	bdl	98.11	ok	0.16	bdl
663	JV_NS2_AN_T71	NS2.AN.7	NS2.AN.7.1	NS2	JV	AN	7	1	5.317	0.0539	5.2631	2936	14.1156	0.0049	687.7	246.2			0.26585	ok	293.6	ok	0.00539	ok	0.70578	ok	0.00049	bdl	68.77	ok	24.62	ok
664	JV_NS2_AN_T281	NS2.AN.28	NS2.AN.28.1	NS2	JV	AN	28	1	4.569	0.0454	4.5236	2747	10.087	0.0078	435.5	198.3	3.72631	0.170255	0.22845	ok	274.7	ok	0.00454	ok	0.50435	ok	0.00078	bdl	43.55	ok	19.83	ok
665	JV_NS2_BK_T01	NS2.BK.0	NS2.BK.0.1	NS2	JV	BK	0	1	0.2001	0.0621	0.2001	3.51	0.3014	0.0037	24.8	3.1			0.010005	bql	0.351	bql	0.00621	ok	0.01507	ok	0.00037	bdl	2.48	ok	0.31	ok
666	JV_NS2_BK_T71	NS2.BK.7	NS2.BK.7.1	NS2	JV	BK	7	1	1.183	0.1407	1.183		0.311	0.0029	7	3.7			0.05915	ok	-0.758	bql	0.01407	ok	0.01555	ok	0.00029	bdl	1	bql	0.37	ok
667	JV_NS2_BK_T281	NS2.BK.28	NS2.BK.28.1	NS2	JV	BK	28	1	0.2911	0.0293	0.2911		0.0844	0	0	5.1			0.014555	bql	-0.758	bql	0.00293	ok	0.00422	ok	0	bdl	0	bdl	0.51	ok
668	JV_NS2_N1_T01	NS2.N1.0	NS2.N1.0.1	NS2	JV	N1	0	1	5.01	0.0631	5.01	423.2	2.1097	0.0134	90.1	2.9			0.2505	ok	42.32	ok	0.00631	ok	0.105485	ok	0.00134	bdl	9.01	ok	0.29	ok
669	JV_NS2_N1_T71	NS2.N1.7	NS2.N1.7.1	NS2	JV	N1	7	1	5.479	0.0598	5.479	412.8	2.1431	0.0117	84.9	2.8			0.27395	ok	41.28	ok	0.00598	ok	0.107155	ok	0.00117	bdl	8.49	ok	0.28	ok
670	JV_NS2_N1_T281	NS2.N1.28	NS2.N1.28.1	NS2	JV	N1	28	1	3.697	0.0353	3.697	332.4	1.6229	0.0079	54.6	2.8			0.18485	ok	33.24	ok	0.00353	ok	0.081145	ok	0.00079	bdl	5.46	ok	0.28	ok
671	JV_NS2_N2_T281	NS2.N2.28	NS2.N2.28.1	NS2	JV	N2	28	1	5.066	0.0333	5.066	1414	7.7207	0.0089	455.8	2.1			0.2533	ok	141.4	ok	0.00333	ok	0.386035	ok	0.00089	bdl	45.58	ok	0.21	ok
672	JV_NS2_N2_T71	NS2.N2.7	NS2.N2.7.1	NS2	JV	N2	7	1	4.23	0.0376	4.23	1096	4.8531	0.0058	231.5	9.7			0.2115	ok	109.6	ok	0.00376	ok	0.242655	ok	0.00058	bdl	23.15	ok	0.97	ok
673	JV_NS2_N2_T01	NS2.N2.0	NS2.N2.0.1	NS2	JV	N2	0	1	5.19	0.0346	5.19	1219	7.8549	0.0125	463.1	1.9			0.2595	ok	121.9	ok	0.00346	ok	0.392745	ok	0.00125	bdl	46.31	ok	0.19	ok
674	JV_NS2_N3_T01	NS2.N3.0	NS2.N3.0.1	NS2	JV	N3	0	1	5.197	0.0322	5.197	2715	15.3233	0.0086	1061.4	2.2			0.25985	ok	271.5	ok	0.00322	ok	0.766165	ok	0.00086	bdl	106.14	ok	0.22	ok
675	JV_NS2_N3_T71	NS2.N3.7	NS2.N3.7.1	NS2	JV	N3	7	1	4.635	0.0504	4.635	2215	14.6283	0.0155	843.9	2.1			0.23175	ok	221.5	ok	0.00504	ok	0.731415	ok	0.00155	bdl	84.39	ok	0.21	ok
676	JV_NS2_N3_T281	NS2.N3.28	NS2.N3.28.1	NS2	JV	N3	28	1	4.314	0.03	4.314	2191	15.3132	0.0112	1048.7	1.9			0.2157	ok	219.1	ok	0.003	ok	0.76566	ok	0.00112	bdl	104.87	ok	0.19	ok
677	JV_NS2_CT_T72	NS2.CT.7	NS2.CT.7.2	NS2	JV	CT	7	2		0.0473			0.8447	0.0109	7.1	0	#DIV/0!	0.154356					0.00473	ok	0.042235	ok	0.00109	bql	0.71	ok	0	bdl
678	JV_NS2_CT_T282	NS2.CT.28	NS2.CT.28.2	NS2	JV	CT	28	2	3.73	0.0311	3.73	261.9	0.888	0.0114	6.9	0			0.373	ok	26.19	ok	0.00311	ok	0.0444	ok	0.00114	bql	0.69	ok	0	bdl
679	JV_NS2_CT_T02	NS2.CT.0	NS2.CT.0.2	NS2	JV	CT	0	2	5.198	0.0311	5.198	307.3	0.9256	0.0139	2	1.3	3.2072	0.16671	0.5198	ok	30.73	ok	0.00311	ok	0.04628	ok	0.000695	ok	0.4	bdl	0.26	bdl
680	JV_NS2_A1_T02	NS2.A1.0	NS2.A1.0.2	NS2	JV	A1	0	2	5.592	1.0894	4.5026	331.4	0.8161	0.0109	7.3	0			0.5592	ok	33.14	ok	0.10894	ok	0.040805	ok	0.00109	bql	0.73	ok	0	bdl
681	JV_NS2_A1_T72	NS2.A1.7	NS2.A1.7.2	NS2	JV	A1	7	2	3.786	0.7395	3.0465	195.9	1.0087	0.0124	5.1	0			0.3786	ok	19.59	ok	0.07395	ok	0.050435	ok	0.00124	bql	1	bql	0	bdl
682	JV_NS2_A1_T282	NS2.A1.28	NS2.A1.28.2	NS2	JV	A1	28	2	4.987	0.0393	4.9477	302.3	0.7731	0.0094	2	0			0.4987	ok	30.23	ok	0.00393	ok	0.038655	ok	0.00094	bql	0.4	bdl	0	bdl
683	JV_NS2_A2_T02	NS2.A2.0	NS2.A2.0.2	NS2	JV	A2	0	2		5.4254			0.9015	0.0107	10	0							0.54254	ok	0.045075	ok	0.00107	bql	1	ok	0	bdl
684	JV_NS2_A2_T72	NS2.A2.7	NS2.A2.7.2	NS2	JV	A2	7	2		4.8932			0.8485	0.0099	6.2	0							0.48932	ok	0.042425	ok	0.00099	bql	1	bql	0	bdl
685	JV_NS2_A2_T282	NS2.A2.28	NS2.A2.28.2	NS2	JV	A2	28	2		1.0087			0.765	0.004	3	0							0.10087	ok	0.03825	ok	0.0004	bdl	0.6	bdl	0	bdl
686	JV_NS2_A3_T02	NS2.A3.0	NS2.A3.0.2	NS2	JV	A3	0	2	13.87	10.4789	3.3911	326.7	0.8505	0.0117	6.3	0			1.387	ok	32.67	ok	1.04789	ok	0.042525	ok	0.00117	bql	1	bql	0	bdl
687	JV_NS2_A3_T72	NS2.A3.7	NS2.A3.7.2	NS2	JV	A3	7	2	14.18	9.7532	4.4268	362.4	2.0577	0.02	24.7	3.3			1.418	ok	36.24	ok	0.97532	ok	0.102885	ok	0.001	ok	2.47	ok	0.66	bql
688	JV_NS2_A3_T282	NS2.A3.28	NS2.A3.28.2	NS2	JV	A3	28	2	10.65	5.0703	5.5797	306.6	0.6928	0.004	1.3	0.8	1.57235	0.167455	1.065	ok	30.66	ok	0.50703	ok	0.03464	ok	0.0004	bdl	0.26	bdl	0.16	bdl
689	JV_NS2_AN_T02	NS2.AN.0	NS2.AN.0.2	NS2	JV	AN	0	2	14.7	10.3719	4.3281	5843	13.7941	0.0095	976.3	0	0.997395	0.146617	1.47	ok	584.3	ok	1.03719	ok	0.689705	ok	0.00095	bql	97.63	ok	0	bdl
690	JV_NS2_AN_T72	NS2.AN.7	NS2.AN.7.2	NS2	JV	AN	7	2	5.115	0.0324	5.0826	4612	12.5802	0.0043	658.6	177.8			0.5115	ok	461.2	ok	0.00324	ok	0.62901	ok	0.00043	bdl	65.86	ok	17.78	ok
691	JV_NS2_AN_T282	NS2.AN.28	NS2.AN.28.2	NS2	JV	AN	28	2	3.455	0.0245	3.4305	3521	10.7667	0.0084	557.5	801.5	4.82634	0.16675	0.3455	ok	352.1	ok	0.00245	ok	0.538335	ok	0.00084	bql	55.75	ok	80.15	ok
692	JV_NS2_BK_T02	NS2.BK.0	NS2.BK.0.2	NS2	JV	BK	0	2		0.0456			0.0855	0.0011	8.9	0							0.00456	ok	0.004275	ok	0.00011	bdl	0.89	ok	0	bdl
693	JV_NS2_BK_T72	NS2.BK.7	NS2.BK.7.2	NS2	JV	BK	7	2		0.0497			0.088	0.0018	5	0							0.00497	ok	0.0044	ok	0.00018	bdl	1	bql	0	bdl
694	JV_NS2_BK_T282	NS2.BK.28	NS2.BK.28.2	NS2	JV	BK	28	2		0.0242			0.0595	0.0021	2.7	0							0.00242	ok	0.002975	ok	0.00021	bdl	0.54	bdl	0	bdl
695	JV_NS2_N1_T02	NS2.N1.0	NS2.N1.0.2	NS2	JV	N1	0	2		0.0491			2.2991	0.0101	86.7	0.5							0.00491	ok	0.114955	ok	0.00101	bql	8.67	ok	0.1	bdl
696	JV_NS2_N1_T72	NS2.N1.7	NS2.N1.7.2	NS2	JV	N1	7	2		0.0603			2.2741	0.0107	84.7	0							0.00603	ok	0.113705	ok	0.00107	bql	8.47	ok	0	bdl
697	JV_NS2_N1_T282	NS2.N1.28	NS2.N1.28.2	NS2	JV	N1	28	2		0.0533			1.5124	0.0097	79.4	313.7							0.00533	ok	0.07562	ok	0.00097	bql	7.94	ok	31.37	ok
698	JV_NS2_N2_T02	NS2.N2.0	NS2.N2.0.2	NS2	JV	N2	0	2		0.0427			7.638	0.0152	461.5	0							0.00427	ok	0.3819	ok	0.00076	ok	46.15	ok	0	bdl
699	JV_NS2_N2_T72	NS2.N2.7	NS2.N2.7.2	NS2	JV	N2	7	2		0.046			7.5416	0.0118	451.6	0							0.0046	ok	0.37708	ok	0.00118	bql	45.16	ok	0	bdl
700	JV_NS2_N2_T282	NS2.N2.28	NS2.N2.28.2	NS2	JV	N2	28	2		0			7.5346	0.011	447.1	0							0	bdl	0.37673	ok	0.0011	bql	44.71	ok	0	bdl
701	JV_NS2_N3_T02	NS2.N3.0	NS2.N3.0.2	NS2	JV	N3	0	2	4.778	0.029	4.778	8579	14.3338	0.0085	987	0			0.4778	ok	857.9	aql	0	bdl	0.71669	ok	0.00085	bql	98.7	ok	0	bdl
702	JV_NS2_N3_T282	NS2.N3.28	NS2.N3.28.2	NS2	JV	N3	28	2	3.264	0	3.264	6082	10.7648	0.0068	607.6	0.5			0.3264	ok	608.2	aql	0	bdl	0.53824	ok	0.00068	bql	60.76	ok	0.1	bdl
703	JV_NS2_N3_T72	NS2.N3.7	NS2.N3.7.2	NS2	JV	N3	7	2	4.626	0	4.626	8508	12.4153	0.009	841.4	0			0.4626	ok	850.8	aql	0.0029	ok	0.620765	ok	0.0009	bql	84.14	ok	0	bdl
704	JV_NS2_CT_T03	NS2.CT.0	NS2.CT.0.3	NS2	JV	CT	0	3		0.0305			0.9788	0.023	5.6	0	#DIV/0!	0.150825					0.00305	ok	0.04894	ok	0.00115	ok	1	bql	0	bdl
705	JV_NS2_CT_T73	NS2.CT.7	NS2.CT.7.3	NS2	JV	CT	7	3		0.0379			0.8519	0.0117	6.3	0.5							0.00379	ok	0.042595	ok	0.00117	bql	1	bql	0.1	bdl
706	JV_NS2_CT_T283	NS2.CT.28	NS2.CT.28.3	NS2	JV	CT	28	3		0.0719			1.002	0.0136	1.5	0	#DIV/0!	0.1651					0.00719	ok	0.0501	ok	0.00068	ok	0.3	bdl	0	bdl
707	JV_NS2_A1_T03	NS2.A1.0	NS2.A1.0.3	NS2	JV	A1	0	3	6.166	1.2803	4.8857	316	0.9002	0.0109	6.4	0			0.6166	ok	31.6	ok	0.12803	ok	0.04501	ok	0.00109	bql	0.64	ok	0	bdl
708	JV_NS2_A1_T73	NS2.A1.7	NS2.A1.7.3	NS2	JV	A1	7	3	5.358	0.5773	4.7807	311.9	7.6483	0.0578	8.4	2.2			0.5358	ok	31.19	ok	0.05773	ok	0.382415	ok	0.00289	ok	0.84	ok	0.44	bdl
709	JV_NS2_A1_T283	NS2.A1.28	NS2.A1.28.3	NS2	JV	A1	28	3	4.686	0.0383	4.6477	316	0.6253	0.0084	1.5	0			0.4686	ok	31.6	ok	0.00383	ok	0.031265	ok	0.00084	bql	0.3	bdl	0	bdl
710	JV_NS2_A2_T03	NS2.A2.0	NS2.A2.0.3	NS2	JV	A2	0	3	8.127	5.0525	3.0745	270.5	0.8462	0.0108	7.5	0.4			0.8127	ok	27.05	ok	0.50525	ok	0.04231	ok	0.00108	bql	0.75	ok	0.08	bdl
711	JV_NS2_A2_T73	NS2.A2.7	NS2.A2.7.3	NS2	JV	A2	7	3	10.5	4.8002	5.6998	444	0.8594	0.0108	0	0.5			1.05	aql	44.4	ok	0.48002	ok	0.04297	ok	0.00108	bql	0	bdl	0.1	bdl
712	JV_NS2_A2_T283	NS2.A2.28	NS2.A2.28.3	NS2	JV	A2	28	3	3.178	1.1978	1.9802	187	0.9268	0.0033	9.8	0.7			0.3178	ok	18.7	ok	0.11978	ok	0.04634	ok	0.00033	bdl	0.98	ok	0.14	bdl
713	JV_NS2_A3_T03	NS2.A3.0	NS2.A3.0.3	NS2	JV	A3	0	3	15.25	10.081	5.169	336.4	0.8863	0.0109	6.6	0			1.525	ok	33.64	ok	1.0081	ok	0.044315	ok	0.00109	bql	0.66	ok	0	bdl
714	JV_NS2_A3_T73	NS2.A3.7	NS2.A3.7.3	NS2	JV	A3	7	3	14.36	9.4831	4.8769	368	0.8772	0.0102	7.1	0.6			1.436	ok	36.8	ok	0.94831	ok	0.04386	ok	0.00102	bql	0.71	ok	0.12	bdl
715	JV_NS2_A3_T283	NS2.A3.28	NS2.A3.28.3	NS2	JV	A3	28	3	9.827	4.797	5.03	308.6	1.2437	0.0033	8.3	0.5	1.78116	0.175035	0.9827	ok	30.86	ok	0.4797	ok	0.062185	ok	0.00033	bdl	0.83	ok	0.1	bdl
716	JV_NS2_AN_T03	NS2.AN.0	NS2.AN.0.3	NS2	JV	AN	0	3	12.98	10.1483	2.8317	4781	13.9989	0.0107	990.8	0	1.16243	0.150883	1.298	ok	478.1	ok	1.01483	ok	0.699945	ok	0.00107	bql	99.08	ok	0	bdl
717	JV_NS2_AN_T73	NS2.AN.7	NS2.AN.7.3	NS2	JV	AN	7	3	4.906	0.0393	4.8667	5347	13.0329	0.0063	754.9	109.3			0.4906	ok	534.7	ok	0.00393	ok	0.651645	ok	0.00063	bdl	75.49	ok	10.93	ok
718	JV_NS2_AN_T283	NS2.AN.28	NS2.AN.28.3	NS2	JV	AN	28	3	3.438	0.0306	3.4074	4084	9.8454	0.0076	514.5	80.9	5.47484	0.188225	0.3438	ok	408.4	ok	0.00306	ok	0.49227	ok	0.00076	bql	51.45	ok	8.09	ok
719	JV_NS2_BK_T03	NS2.BK.0	NS2.BK.0.3	NS2	JV	BK	0	3
720	JV_NS2_BK_T73	NS2.BK.7	NS2.BK.7.3	NS2	JV	BK	7	3
721	JV_NS2_BK_T283	NS2.BK.28	NS2.BK.28.3	NS2	JV	BK	28	3
722	JV_NS2_N1_T03	NS2.N1.0	NS2.N1.0.3	NS2	JV	N1	0	3
723	JV_NS2_N1_T73	NS2.N1.7	NS2.N1.7.3	NS2	JV	N1	7	3
724	JV_NS2_N1_T283	NS2.N1.28	NS2.N1.28.3	NS2	JV	N1	28	3
725	JV_NS2_N2_T03	NS2.N2.0	NS2.N2.0.3	NS2	JV	N2	0	3
726	JV_NS2_N2_T73	NS2.N2.7	NS2.N2.7.3	NS2	JV	N2	7	3
727	JV_NS2_N2_T283	NS2.N2.28	NS2.N2.28.3	NS2	JV	N2	28	3
728	JV_NS2_N3_T03	NS2.N3.0	NS2.N3.0.3	NS2	JV	N3	0	3					20.932	0.0088	1505.2	0							0	bdl	2.0932	aql	0.00088	bql	150.52	ok	0	bdl
729	JV_NS2_N3_T73	NS2.N3.7	NS2.N3.7.3	NS2	JV	N3	7	3					12.6806	0.0049	731.6	0							0	bdl	0.63403	ok	0.00049	bdl	73.16	ok	0	bdl
730	JV_NS2_N3_T283	NS2.N3.28	NS2.N3.28.3	NS2	JV	N3	28	3					21.2301	0.0117	1507.7	2.3							0.00454	ok	2.12301	aql	0.00117	bql	150.77	ok	0.46	bdl
731	JV_NS3_CT_T281	NS3.CT.28	NS3.CT.28.1	NS3	JV	CT	28	1	7.886	0.0631	7.886	405.1					3.70434	0.292124	0.7886	ok	40.51	ok
732	JV_NS3_CT_T71	NS3.CT.7	NS3.CT.7.1	NS3	JV	CT	7	1	7.663	0.0666	7.663	366.6	1.1653	0.1948	8	4.4			0.7663	ok	36.66	bql	0.00666	ok	0.058265	ok	0.00974	ok	1	bql	0.44	ok
733	JV_NS3_CT_T01	NS3.CT.0	NS3.CT.0.1	NS3	JV	CT	0	1	7.941	1.3024	7.941	396.3	1.0205	0.2248	5.3	3.6	3.6712	0.29153	0.7941	ok	39.63	bql	0.00631	ok	0.051025	ok	0.01124	ok	1	bql	0.36	ok
734	JV_NS3_A1_T01	NS3.A1.0	NS3.A1.0.1	NS3	JV	A1	0	1	8.978	0.8806	8.0974	407.5	0.6928	0.1441	5.9	3.9			0.8978	ok	40.75	ok	0.08806	ok	0.03464	ok	0.007205	ok	1	bql	0.39	ok
735	JV_NS3_A1_T71	NS3.A1.7	NS3.A1.7.1	NS3	JV	A1	7	1	4.783	0.2028	4.5802	259.1	0.9385	0.2238	0	3.4			0.4783	ok	25.91	bql	0.02028	ok	0.046925	ok	0.01119	ok	0	bdl	0.34	ok
736	JV_NS3_A1_T281	NS3.A1.28	NS3.A1.28.1	NS3	JV	A1	28	1	4.004	0.0616	3.9424	369.7	0.957	0.2271	2	3.5			0.8789	ok	36.97	bql	0.00616	ok	0.04785	ok	0.011355	ok	0.4	bdl	0.35	ok
737	JV_NS3_A2_T01	NS3.A2.0	NS3.A2.0.1	NS3	JV	A2	0	1	14.54	3.6191	10.9209	189.5	0.8293	0.1446	6.9	3.3			0.3145	ok	18.95	bql	0.36191	ok	0.041465	ok	0.00723	ok	1	bql	0.33	ok
738	JV_NS3_A2_T71	NS3.A2.7	NS3.A2.7.1	NS3	JV	A2	7	1	4.889	1.5882	3.3008	214.6	11.3959	0.1917	5.8	4			0.4889	ok	21.46	bql	0.15882	ok	0.569795	ok	0.009585	ok	1	bql	0.4	ok
739	JV_NS3_A2_T281	NS3.A2.28	NS3.A2.28.1	NS3	JV	A2	28	1	4.562	0.1674	4.3946	222.3	0.3747	0.0501	16.5	4.3			0.4562	ok	22.23	bql	0.01674	ok	0.018735	ok	0.002505	ok	1.65	ok	0.43	ok
740	JV_NS3_A3_T01	NS3.A3.0	NS3.A3.0.1	NS3	JV	A3	0	1	12.81	6.559	6.251	319.1	0.8043	0.1449	5.6	2.4	2.35789	0.302046	1.281	ok	31.91	bql	0.6559	ok	0.040215	ok	0.007245	ok	1	bql	0.24	ok
741	JV_NS3_A3_T71	NS3.A3.7	NS3.A3.7.1	NS3	JV	A3	7	1	10.24	8.7532	1.4868	273.4	1.1449	0.2191	0	3			1.024	ok	27.34	bql	0.87532	ok	0.057245	ok	0.010955	ok	0	bdl	0.3	ok
742	JV_NS3_A3_T281	NS3.A3.28	NS3.A3.28.1	NS3	JV	A3	28	1	14.83	4.9171	9.9129	359.1	1.0154	0.1626	2.5	3.3	2.03014	0.30107	1.483	ok	35.91	bql	0.49171	ok	0.05077	ok	0.00813	ok	0.5	bdl	0.33	ok
743	JV_NS3_AN_T01	NS3.AN.0	NS3.AN.0.1	NS3	JV	AN	0	1	17.06	9.7614	7.2986	5448	14.1384	0.2089	974.7	1.5	1.64937	0.281383	1.706	ok	544.8	ok	0.97614	ok	0.70692	ok	0.010445	ok	97.47	ok	0.3	bql
744	JV_NS3_AN_T71	NS3.AN.7	NS3.AN.7.1	NS3	JV	AN	7	1	6.421	0.035	6.386	3874	5.3478	0.0465	194.6	7.2			0.6421	ok	387.4	ok	0.0035	ok	0.26739	ok	0.002325	ok	19.46	ok	0.72	ok
745	JV_NS3_AN_T281	NS3.AN.28	NS3.AN.28.1	NS3	JV	AN	28	1	6.979	0.0494	6.9296	5001	14.1753	0.2017	941	20	3.8062	0.265635	0.6979	ok	500.1	ok	0.00494	ok	0.708765	ok	0.010085	ok	94.1	ok	2	ok
746	JV_NS3_BK_T01	NS3.BK.0	NS3.BK.0.1	NS3	JV	BK	0	1	0.2986	0.0407	0.2986	104.6	0.0642	0.002	10.2	6.5			0.02986	bql	10.46	bql	0.00407	ok	0.00321	ok	0.0002	bdl	1.02	ok	0.65	ok
747	JV_NS3_BK_T71	NS3.BK.7	NS3.BK.7.1	NS3	JV	BK	7	1	0.6966	0.0455	0.6966	85.56	0.0455	0.0011	2.5	6.9			0.06966	bql	8.556	bql	0.00455	ok	0.002275	ok	0.00011	bdl	0.5	bdl	0.69	ok
748	JV_NS3_BK_T281	NS3.BK.28	NS3.BK.28.1	NS3	JV	BK	28	1	0.7171	0.0265	0.7171	88.33	0.0403	0.002	3	7.4			0.07171	bql	8.833	bql	0.00265	ok	0.002015	ok	0.0002	bdl	0.6	bdl	0.74	ok
749	JV_NS3_N1_T71	NS3.N1.7	NS3.N1.7.1	NS3	JV	N1	7	1	7.406	0.0513	7.406	862.9	2.0958	0.2145	88.4	4.2			0.7406	ok	86.29	ok	0.00513	ok	0.10479	ok	0.010725	ok	8.84	ok	0.42	ok
750	JV_NS3_N1_T01	NS3.N1.0	NS3.N1.0.1	NS3	JV	N1	0	1	9.111	0.0516	9.111	938	3.3129	0.2273	84.1	3.8			0.9111	ok	93.8	ok	0.00516	ok	0.165645	ok	0.011365	ok	8.41	ok	0.38	ok
751	JV_NS3_N1_T281	NS3.N1.28	NS3.N1.28.1	NS3	JV	N1	28	1	7.592	0.0696	7.592	808.1	2.1508	0.2271	109.5	413.9			0.7592	ok	80.81	ok	0.00696	ok	0.10754	ok	0.011355	ok	10.95	ok	41.39	ok
752	JV_NS3_N2_T01	NS3.N2.0	NS3.N2.0.1	NS3	JV	N2	0	1	8.053	0.0841	8.053	2873	7.4708	0.217	450.5	2.9			0.8053	ok	287.3	ok	0.00841	ok	0.37354	ok	0.01085	ok	45.05	ok	0.29	ok
753	JV_NS3_N2_T71	NS3.N2.7	NS3.N2.7.1	NS3	JV	N2	7	1	6.067	0.0449	6.067	2294	5.8575	0.1486	295.8	2.9			0.6067	ok	229.4	ok	0.00449	ok	0.292875	ok	0.00743	ok	29.58	ok	0.29	ok
754	JV_NS3_N2_T281	NS3.N2.28	NS3.N2.28.1	NS3	JV	N2	28	1	7.695	0.0457	7.695	2754	3.9663	0.1123	99.1	129.2			0.7695	ok	275.4	ok	0.00457	ok	0.198315	ok	0.005615	ok	9.91	ok	12.92	ok
755	JV_NS3_N3_T281	NS3.N3.28	NS3.N3.28.1	NS3	JV	N3	28	1	5.143	0.0303	5.143	3793	9.3894	0.1172	518.8	2.5			0.5143	ok	379.3	ok	0.00303	ok	0.46947	ok	0.00586	ok	51.88	ok	0.25	ok
756	JV_NS3_N3_T01	NS3.N3.0	NS3.N3.0.1	NS3	JV	N3	0	1	8.573	0.0562	8.573	5757	14.1044	0.2204	974.5	3.1			0.8573	ok	575.7	ok	0.00562	ok	0.70522	ok	0.01102	ok	97.45	ok	0.31	ok
757	JV_NS3_N3_T71	NS3.N3.7	NS3.N3.7.1	NS3	JV	N3	7	1	8.451	0.0416	8.451	5602	12.3465	0.1642	731.2	2.4			0.8451	ok	560.2	ok	0.00416	ok	0.617325	ok	0.00821	ok	73.12	ok	0.24	ok
758	JV_NS3_CT_T02	NS3.CT.0	NS3.CT.0.2	NS3	JV	CT	0	2	7.9	0.112	7.9		0.8707	0.263	7.6	1.7	#DIV/0!	0.290006					0.00231	ok	0.043535	ok	0.01315	ok	0.76	ok	0.34	bdl
759	JV_NS3_CT_T282	NS3.CT.28	NS3.CT.28.2	NS3	JV	CT	28	2	4.933	0.0231	4.933	280.8	43.4778	0.7038	317.7	32.6			0.4933	ok	28.08	ok	0.13024	ok	4.34778	aql	0.03519	ok	31.77	ok	3.26	ok
760	JV_NS3_CT_T72	NS3.CT.7	NS3.CT.7.2	NS3	JV	CT	7	2	7.041	0.0621	7.041	290	0.9187	0.2642	0	0	4.07101	0.28664	0.7041	ok	29	ok	0.00621	ok	0.045935	ok	0.01321	ok	0	bdl	0	bdl
761	JV_NS3_A1_T02	NS3.A1.0	NS3.A1.0.2	NS3	JV	A1	0	2	8.789	0.4532	8.3358	175.1	0.528	0.0907	5.5	0			0.4004	ok	17.51	ok	0.04532	ok	0.0264	ok	0.004535	ok	0.55	ok	0	bdl
762	JV_NS3_A1_T72	NS3.A1.7	NS3.A1.7.2	NS3	JV	A1	7	2	7.644	0.0247	7.6193	367.1	1.1631	0.2528	3.2	0			0.7644	ok	36.71	ok	0.00247	ok	0.058155	ok	0.01264	ok	1	bql	0	bdl
763	JV_NS3_A1_T282	NS3.A1.28	NS3.A1.28.2	NS3	JV	A1	28	2	3.944	0.0135	3.9305	211.5	1.9306	0.2651	0	0			0.3944	ok	21.15	ok	0.00135	ok	0.09653	ok	0.013255	ok	0	bdl	0	bdl
764	JV_NS3_A2_T72	NS3.A2.7	NS3.A2.7.2	NS3	JV	A2	7	2		0.6569			0.1838	0.0278	2.7	0.6							0.06569	ok	0.00919	ok	0.00139	ok	1	bql	0.12	bdl
765	JV_NS3_A2_T02	NS3.A2.0	NS3.A2.0.2	NS3	JV	A2	0	2		2.8365			1.8314	0.1713	1.9	0							0.28365	ok	0.09157	ok	0.008565	ok	1	bql	0	bdl
766	JV_NS3_A2_T282	NS3.A2.28	NS3.A2.28.2	NS3	JV	A2	28	2		0.5532			0.545	0.0882	0.6	0.7							0.05532	ok	0.02725	ok	0.00441	ok	0.12	bdl	0.14	bdl
767	JV_NS3_A3_T02	NS3.A3.0	NS3.A3.0.2	NS3	JV	A3	0	2	17.77	8.5611	9.2089	356.3	0.7769	0.2079	6.8	0	1.76279	0.313247	1.777	ok	35.63	ok	0.85611	ok	0.038845	ok	0.010395	ok	0.68	ok	0	bdl
768	JV_NS3_A3_T72	NS3.A3.7	NS3.A3.7.2	NS3	JV	A3	7	2	12.29	9.303	2.987	279.4	1.0085	0.2383	0	0.7			1.229	ok	27.94	ok	0.9303	ok	0.050425	ok	0.011915	ok	0	bdl	0.14	bdl
769	JV_NS3_A3_T282	NS3.A3.28	NS3.A3.28.2	NS3	JV	A3	28	2	12.14	6.1477	5.9923	292.6	0.8675	0.223	1.3	0	2.56672	0.3116	1.214	ok	29.26	ok	0.61477	ok	0.043375	ok	0.01115	ok	0.26	bdl	0	bdl
770	JV_NS3_AN_T02	NS3.AN.0	NS3.AN.0.2	NS3	JV	AN	0	2	17.62	9.7	7.92	5488	13.1959	0.1546	903.3	0	1.59002	0.280162	1.762	ok	548.8	ok	0.00123	ok	0.659795	ok	0.00773	ok	90.33	ok	0	bdl
771	JV_NS3_AN_T72	NS3.AN.7	NS3.AN.7.2	NS3	JV	AN	7	2	6.928	0.0414	6.8866	3929	10.4744	0.143	650.7	17			0.6928	ok	392.9	ok	0.00414	ok	0.52372	ok	0.00715	ok	65.07	ok	1.7	ok
772	JV_NS3_AN_T282	NS3.AN.28	NS3.AN.28.2	NS3	JV	AN	28	2	8.623	0.0472	8.5758	5016	9.4606	0.1175	436.3	17.9	3.16067	0.272545	0.8623	ok	501.6	ok	0.00472	ok	0.47303	ok	0.005875	ok	43.63	ok	1.79	ok
773	JV_NS3_BK_T02	NS3.BK.0	NS3.BK.0.2	NS3	JV	BK	0	2		0.0475			0.2097	0.0035	15	0							0.00475	ok	0.010485	ok	0.00035	bdl	1.5	ok	0	bdl
774	JV_NS3_BK_T72	NS3.BK.7	NS3.BK.7.2	NS3	JV	BK	7	2		0.035			0.1119	0.0019	4.7	0							0.0035	ok	0.005595	ok	0.00019	bdl	0.47	ok	0	bdl
775	JV_NS3_BK_T282	NS3.BK.28	NS3.BK.28.2	NS3	JV	BK	28	2		0.0111			0.074	0.0015	2.6	0.4							0.00111	ok	0.0037	ok	0.00015	bdl	1	bql	0.08	bdl
776	JV_NS3_N1_T02	NS3.N1.0	NS3.N1.0.2	NS3	JV	N1	0	2		0.038			1.9663	0.2079	89.3	0							0.0038	ok	0.098315	ok	0.010395	ok	8.93	ok	0	bdl
777	JV_NS3_N1_T72	NS3.N1.7	NS3.N1.7.2	NS3	JV	N1	7	2		0.0646			2.1754	0.2053	79	0.4							0.00646	ok	0.10877	ok	0.010265	ok	7.9	ok	0.08	bdl
778	JV_NS3_N1_T282	NS3.N1.28	NS3.N1.28.2	NS3	JV	N1	28	2		0.0386			2.2376	0.2559	98.7	0.6							0.00386	ok	0.11188	ok	0.012795	ok	9.87	ok	0.12	bdl
779	JV_NS3_N2_T02	NS3.N2.0	NS3.N2.0.2	NS3	JV	N2	0	2		0.0566			7.3682	0.225	473.7	0.3							0.00566	ok	0.36841	ok	0.01125	ok	47.37	ok	0.06	bdl
780	JV_NS3_N2_T72	NS3.N2.7	NS3.N2.7.2	NS3	JV	N2	7	2		0.0144			6.5011	0.1812	368.3	0.3							0.00144	ok	0.325055	ok	0.00906	ok	36.83	ok	0.06	bdl
781	JV_NS3_N2_T282	NS3.N2.28	NS3.N2.28.2	NS3	JV	N2	28	2		0.0213			5.5314	0.1399	274.1	0							0.00213	ok	0.27657	ok	0.006995	ok	27.41	ok	0	bdl
782	JV_NS3_N3_T282	NS3.N3.28	NS3.N3.28.2	NS3	JV	N3	28	2	6.193	0	6.193	4980	11.7879	0.1704	797.4	0			0.6193	ok	498	ok	0	bdl	0.589395	ok	0.00852	ok	79.74	ok	0	bdl
783	JV_NS3_N3_T02	NS3.N3.0	NS3.N3.0.2	NS3	JV	N3	0	2	8.284	0.0356	8.284	5786	13.9643	0.2081	979.1	0.9			0.8284	ok	578.6	ok	0.00356	ok	0.698215	ok	0.010405	ok	97.91	ok	0.18	bdl
784	JV_NS3_N3_T72	NS3.N3.7	NS3.N3.7.2	NS3	JV	N3	7	2	6.899	0.034	6.899	5388	13.4995	0.1967	916.9	0			0.6899	ok	538.8	ok	0.0034	ok	0.674975	ok	0.009835	ok	91.69	ok	0	bdl
785	JV_NS3_CT_T03	NS3.CT.0	NS3.CT.0.3	NS3	JV	CT	0	3									#DIV/0!	0.283289
786	JV_NS3_CT_T73	NS3.CT.7	NS3.CT.7.3	NS3	JV	CT	7	3					0.8608	0.2404	2.2	0.6							0.00548	ok	0.04304	ok	0.01202	ok	1	bql	0.12	bdl
787	JV_NS3_CT_T283	NS3.CT.28	NS3.CT.28.3	NS3	JV	CT	28	3					0.964	0.2552	3.9	0	#DIV/0!	0.28066					0.0112	ok	0.0482	ok	0.01276	ok	0.39	ok	0	bdl
788	JV_NS3_A1_T03	NS3.A1.0	NS3.A1.0.3	NS3	JV	A1	0	3	8.87	1.2602	7.6098	336	1.1613	0.2448	9.8	0			0.887	ok	33.6	ok	0.12602	ok	0.058065	ok	0.01224	ok	0.98	ok	0	bdl
789	JV_NS3_A1_T73	NS3.A1.7	NS3.A1.7.3	NS3	JV	A1	7	3	7.831	0.026	7.805	315.4	1.0178	0.2081	0	0			0.7831	ok	31.54	ok	0.0026	ok	0.05089	ok	0.010405	ok	0	bdl	0	bdl
790	JV_NS3_A1_T283	NS3.A1.28	NS3.A1.28.3	NS3	JV	A1	28	3	5.432	0.0698	5.3622	235.3	4.8431	0.2827	5	1			0.5432	ok	23.53	ok	0.00698	ok	0.242155	ok	0.014135	ok	0.5	ok	0.2	bdl
791	JV_NS3_A2_T03	NS3.A2.0	NS3.A2.0.3	NS3	JV	A2	0	3	13.18	5.3528	7.8272	343.3	1.2002	0.2416	9.6	0			1.318	aql	34.33	ok	0.53528	ok	0.06001	ok	0.01208	ok	0.96	ok	0	bdl
792	JV_NS3_A2_T73	NS3.A2.7	NS3.A2.7.3	NS3	JV	A2	7	3	7	3.9333	3.0667		1.1813	0.2377	0	0							0.39333	ok	0.059065	ok	0.011885	ok	0	bdl	0	bdl
793	JV_NS3_A2_T283	NS3.A2.28	NS3.A2.28.3	NS3	JV	A2	28	3	3.7	0.465	3.235	367.6	1.1512	0.2064	3.1	0			1.454	aql	36.76	ok	0.0465	ok	0.05756	ok	0.01032	ok	1	bql	0	bdl
794	JV_NS3_A3_T03	NS3.A3.0	NS3.A3.0.3	NS3	JV	A3	0	3	18.93	10.4427	8.4873	424.6	0.7777	0.2411	5.7	0	1.69537	0.320933	1.893	ok	42.46	ok	1.04427	ok	0.038885	ok	0.012055	ok	0.57	ok	0	bdl
795	JV_NS3_A3_T73	NS3.A3.7	NS3.A3.7.3	NS3	JV	A3	7	3	17.36	9.2324	8.1276	359	0.8975	0.2323	0	0			1.736	ok	35.9	ok	0.92324	ok	0.044875	ok	0.011615	ok	0	bdl	0	bdl
796	JV_NS3_A3_T283	NS3.A3.28	NS3.A3.28.3	NS3	JV	A3	28	3	6.256	5.6429	0.6131	233.7	0.7713	0.2221	0	0	4.93918	0.308995	0.6256	ok	23.37	ok	0.56429	ok	0.038565	ok	0.011105	ok	0	bdl	0	bdl
797	JV_NS3_AN_T03	NS3.AN.0	NS3.AN.0.3	NS3	JV	AN	0	3	18.22	9.9	8.32	6245	13.8662	0.1574	988	0	1.53439	0.279566	1.822	ok	624.5	aql	0.00121	ok	0.69331	ok	0.00787	ok	98.8	ok	0	bdl
798	JV_NS3_AN_T73	NS3.AN.7	NS3.AN.7.3	NS3	JV	AN	7	3	4.773	0.0564	4.7166	2883	12.0149	0.1611	795.6	17.9			0.4773	ok	288.3	ok	0.00564	ok	0.600745	ok	0.008055	ok	79.56	ok	1.79	ok
799	JV_NS3_AN_T283	NS3.AN.28	NS3.AN.28.3	NS3	JV	AN	28	3	5.272	0.0313	5.2407	4483	13.724	0.2078	952.2	21.2	5.08631	0.26815	0.5272	ok	448.3	ok	0.00313	ok	0.6862	ok	0.01039	ok	95.22	ok	2.12	ok
800	JV_NS3_BK_T03	NS3.BK.0	NS3.BK.0.3	NS3	JV	BK	0	3
801	JV_NS3_BK_T73	NS3.BK.7	NS3.BK.7.3	NS3	JV	BK	7	3
802	JV_NS3_BK_T283	NS3.BK.28	NS3.BK.28.3	NS3	JV	BK	28	3
803	JV_NS3_N1_T03	NS3.N1.0	NS3.N1.0.3	NS3	JV	N1	0	3
804	JV_NS3_N1_T73	NS3.N1.7	NS3.N1.7.3	NS3	JV	N1	7	3
805	JV_NS3_N1_T283	NS3.N1.28	NS3.N1.28.3	NS3	JV	N1	28	3
806	JV_NS3_N2_T03	NS3.N2.0	NS3.N2.0.3	NS3	JV	N2	0	3
807	JV_NS3_N2_T73	NS3.N2.7	NS3.N2.7.3	NS3	JV	N2	7	3
808	JV_NS3_N2_T283	NS3.N2.28	NS3.N2.28.3	NS3	JV	N2	28	3
809	JV_NS3_N3_T03	NS3.N3.0	NS3.N3.0.3	NS3	JV	N3	0	3		0.0306			8.7283	0.1163	506.3	0							0.00306	ok	0.436415	ok	0.005815	ok	50.63	ok	0	bdl
810	JV_NS3_N3_T73	NS3.N3.7	NS3.N3.7.3	NS3	JV	N3	7	3		0.0251			14.1548	0.2297	1018.4	0							0.00251	ok	0.70774	ok	0.011485	ok	101.84	ok	0	bdl
811	JV_NS3_N3_T283	NS3.N3.28	NS3.N3.28.3	NS3	JV	N3	28	3		0.02			12.9585	0.197	875.9	0							0.002	ok	0.647925	ok	0.00985	ok	87.59	ok	0	bdl
812	KW_IA1_CT_T01	IA1.CT.0	IA1.CT.0.1	IA1	KW	CT	0	1	24	0.2982	24	994.5	2.5488	11.8484	205.5	0	4.12029	0.859492	2.086	ok	49.725	ok	0.05964	bdl	0.12744	ok	0.59242	ok	20.55	ok	0	ok
813	KW_IA1_CT_T71	IA1.CT.7	IA1.CT.7.1	IA1	KW	CT	7	1	23.49	0.0489	23.49	1094	2.371	12.2483	196.2	0			2.349	ok	54.7	ok	0.00978	bdl	0.11855	ok	0.612415	ok	19.62	ok	0	ok
814	KW_IA1_CT_T281	IA1.CT.28	IA1.CT.28.1	IA1	KW	CT	28	1	21.5	0.0631	21.5	955	2.3627	12.1885	224	0	3.73622	0.803288	2.15	ok	47.75	ok	0.01262	bdl	0.118135	ok	0.609425	ok	22.4	ok	0	ok
815	KW_IA1_A1_T01	IA1.A1.0	IA1.A1.0.1	IA1	KW	A1	0	1	22.68	1.277	21.403	1140	2.3484	12.1381	191.3	0			2.268	ok	57	ok	0.1277	ok	0.11742	ok	0.606905	ok	19.13	ok	0	ok
816	KW_IA1_A1_T71	IA1.A1.7	IA1.A1.7.1	IA1	KW	A1	7	1	22.39	0.0439	22.3461	1094	2.3425	12.1294	165.2	0			2.239	ok	54.7	ok	0.00878	bdl	0.117125	ok	0.60647	ok	16.52	ok	0	ok
817	KW_IA1_A1_T281	IA1.A1.28	IA1.A1.28.1	IA1	KW	A1	28	1	22.74	0.0625	22.6775	1019	2.3533	12.0607	202.5	0			2.274	ok	50.95	ok	0.0125	bdl	0.117665	ok	0.603035	ok	20.25	ok	0	ok
818	KW_IA1_A2_T01	IA1.A2.0	IA1.A2.0.1	IA1	KW	A2	0	1	22.83	4.492	18.338	837.4	2.3473	12.114	189.2	0			2.283	ok	41.87	ok	0.4492	ok	0.117365	ok	0.6057	ok	18.92	ok	0	ok
819	KW_IA1_A2_T71	IA1.A2.7	IA1.A2.7.1	IA1	KW	A2	7	1	24	0.4852	23.5148	951.6	2.3389	12.0678	94.6	0			2.4	ok	47.58	ok	0.09704	bql	0.116945	ok	0.60339	ok	18.92	bql	0	ok
820	KW_IA1_A2_T281	IA1.A2.28	IA1.A2.28.1	IA1	KW	A2	28	1	23.18	0.0576	23.1224	972.5	2.3002	11.8594	83.1	0			2.318	ok	48.625	ok	0.01152	bdl	0.11501	ok	0.59297	ok	16.62	bql	0	ok
821	KW_IA1_A3_T01	IA1.A3.0	IA1.A3.0.1	IA1	KW	A3	0	1	34.37	10.623	23.747	1054	2.3323	12.0807	182.4	0	2.50204	0.859952	3.437	ok	52.7	ok	2.1246	aql	0.116615	ok	0.604035	ok	18.24	ok	0	ok
822	KW_IA1_A3_T71	IA1.A3.7	IA1.A3.7.1	IA1	KW	A3	7	1	27.96	5.9482	22.0118	890.1	2.3244	12.0454	87.9	0			2.796	ok	44.505	ok	0.59482	ok	0.11622	ok	0.60227	ok	17.58	bql	0	ok
823	KW_IA1_A3_T281	IA1.A3.28	IA1.A3.28.1	IA1	KW	A3	28	1	23.54	0.0601	23.4799	898.3	2.3492	12.0676	11	0	3.55711	0.837344	2.354	ok	44.915	ok	0.01202	bdl	0.11746	ok	0.60338	ok	2.2	bdl	0	ok
824	KW_IA1_AN_T01	IA1.AN.0	IA1.AN.0.1	IA1	KW	AN	0	1	31.77	12.4914	19.2786	10010	16.2489	11.9598	1258.6	0			3.177	ok	1001	ok	2.49828	aql	1.62489	aql	0.59799	ok	125.86	ok	0	ok
825	KW_IA1_AN_T71	IA1.AN.7	IA1.AN.7.1	IA1	KW	AN	7	1	23.12	0.0503	23.0697	11000	16.3902	11.9285	917.9	0			2.312	ok	1100	ok	0.01006	bdl	1.63902	aql	0.596425	ok	91.79	ok	0	ok
826	KW_IA1_AN_T281	IA1.AN.28	IA1.AN.28.1	IA1	KW	AN	28	1	22.76	0.0503	22.7097	10370	16.1465	11.7992	6702.5	0	3.25875	0.741692	2.276	ok	1037	ok	0.01006	bdl	1.61465	aql	0.58996	ok	1340.5	aql	0	ok
827	KW_IA1_BK_T01	IA1.BK.0	IA1.BK.0.1	IA1	KW	BK	0	1	0.232	0.0521	0.232	22.22	0.0325	0.0032	2.3	0			-	bql	40	bdl	0.01042	bdl	0.00325	bdl	0.00032	bdl	0.46	bdl	0	ok
828	KW_IA1_BK_T71	IA1.BK.7	IA1.BK.7.1	IA1	KW	BK	7	1	0.9068	0.0478	0.9068	56.69	0.0103	0.0011	2.1	0			-	bql	40	bql	0.00956	bdl	0.00103	bdl	0.00011	bdl	0.42	bdl	0	ok
829	KW_IA1_BK_T281	IA1.BK.28	IA1.BK.28.1	IA1	KW	BK	28	1
830	KW_IA1_N1_T281	IA1.N1.28	IA1.N1.28.1	IA1	KW	N1	28	1	20.88	0.0469	20.88	1524	3.7678	12.0484	276.5	0			2.088	ok	76.2	ok	0.00938	bdl	0.18839	ok	0.60242	ok	27.65	ok	0	ok
831	KW_IA1_N1_T71	IA1.N1.7	IA1.N1.7.1	IA1	KW	N1	7	1	21.11	0.0446	21.11	1507	3.7632	12.0589	288.2	0			2.111	ok	75.35	ok	0.00892	bdl	0.18816	ok	0.602945	ok	28.82	ok	0	ok
832	KW_IA1_N1_T01	IA1.N1.0	IA1.N1.0.1	IA1	KW	N1	0	1	22.27	0.0488	22.27	1532	3.8493	12.1625	854.9	0			2.227	ok	76.6	ok	0.00976	bdl	0.192465	ok	0.608125	ok	85.49	ok	0	ok
833	KW_IA1_N2_T01	IA1.N2.0	IA1.N2.0.1	IA1	KW	N2	0	1	23.47	0.0466	23.47	6871	9.6932	12.0447	701.2	0			2.347	ok	687.1	ok	0.00932	bdl	0.96932	aql	0.602235	ok	70.12	ok	0	ok
834	KW_IA1_N2_T71	IA1.N2.7	IA1.N2.7.1	IA1	KW	N2	7	1	23.02	0.0483	23.02	6726	9.5489	12.0428	703	0			2.302	ok	672.6	ok	0.00966	bdl	0.95489	aql	0.60214	ok	70.3	ok	0	ok
835	KW_IA1_N2_T281	IA1.N2.28	IA1.N2.28.1	IA1	KW	N2	28	1	22.59	0.0552	22.59	6032	9.8668	12.1261	3772.8	0			2.259	ok	603.2	ok	0.01104	bdl	0.98668	aql	0.606305	ok	754.56	aql	0	ok
836	KW_IA1_N3_T01	IA1.N3.0	IA1.N3.0.1	IA1	KW	N3	0	1	23.12	0.0432	23.12	11970	16.6922	12.0007	1288.5	0	3.63536	0.840496	2.312	ok	1197	ok	0.00864	bdl	1.66922	aql	0.600035	ok	128.85	ok	0	ok
837	KW_IA1_N3_T71	IA1.N3.7	IA1.N3.7.1	IA1	KW	N3	7	1	23.17	0.0405	23.17	11790	16.8542	12.0422	1311.5	0			2.317	ok	1179	ok	0.0081	bdl	1.68542	aql	0.60211	ok	131.15	ok	0	ok
838	KW_IA1_N3_T281	IA1.N3.28	IA1.N3.28.1	IA1	KW	N3	28	1	22.89	0.0476	22.89	11260	17.9293	12.5185	7860.6	0			2.289	ok	1126	ok	0.00952	bdl	1.79293	aql	0.625925	ok	1572.12	aql	0	ok
839	KW_IA1_CT_T02	IA1.CT.0	IA1.CT.0.2	IA1	KW	CT	0	2	25	0.0511	25	871.6	2.3218	12.1416	171.7	0	4.23495	0.846144	1.998	ok	87.16	ok	0.01022	bdl	0.11609	ok	0.60708	ok	34.34	bdl	0	ok
840	KW_IA1_CT_T72	IA1.CT.7	IA1.CT.7.2	IA1	KW	CT	7	2	24.17	0.0373	24.17	1103	2.3353	12.1967	174.2	0			2.417	ok	110.3	ok	0.00746	bdl	0.116765	ok	0.609835	ok	34.84	bdl	0	ok
841	KW_IA1_CT_T282	IA1.CT.28	IA1.CT.28.2	IA1	KW	CT	28	2	21.46	0.0598	21.46	945.8	2.1857	11.5394	185.3	0	3.71385	0.796992	2.146	ok	94.58	ok	0.01196	bdl	0.109285	ok	0.57697	ok	37.06	bdl	0	ok
842	KW_IA1_A1_T02	IA1.A1.0	IA1.A1.0.2	IA1	KW	A1	0	2	23.59	1.3337	22.2563	1029	2.3188	12.0462	170.2	0			2.359	ok	102.9	ok	0.13337	ok	0.11594	ok	0.60231	ok	34.04	bdl	0	ok
843	KW_IA1_A1_T72	IA1.A1.7	IA1.A1.7.2	IA1	KW	A1	7	2	23.98	0.0662	23.9138	1056	2.1442	11.0335	139.3	0			2.398	ok	105.6	ok	0.01324	bdl	0.10721	ok	0.551675	ok	27.86	bdl	0	ok
844	KW_IA1_A1_T282	IA1.A1.28	IA1.A1.28.2	IA1	KW	A1	28	2	23.63	0.0515	23.5785	1050	2.2085	11.596	171.1	0			2.363	ok	105	ok	0.0103	bdl	0.110425	ok	0.5798	ok	34.22	bdl	0	ok
845	KW_IA1_A2_T02	IA1.A2.0	IA1.A2.0.2	IA1	KW	A2	0	2	27.12	5.1115	22.0085	1020	2.1909	11.3304	163	0			2.712	ok	102	ok	0.51115	ok	0.109545	ok	0.56652	ok	32.6	bdl	0	ok
846	KW_IA1_A2_T72	IA1.A2.7	IA1.A2.7.2	IA1	KW	A2	7	2	25.05	0.7395	24.3105	984.8	2.3082	12.0421	86.5	0			2.505	ok	98.48	ok	0.1479	bql	0.11541	ok	0.602105	ok	17.3	bdl	0	ok
847	KW_IA1_A2_T282	IA1.A2.28	IA1.A2.28.2	IA1	KW	A2	28	2	23.99	0.0453	23.9447	988.4	2.3119	12.0457	80.7	0			2.399	ok	98.84	ok	0.00906	bdl	0.115595	ok	0.602285	ok	16.14	bdl	0	ok
848	KW_IA1_A3_T02	IA1.A3.0	IA1.A3.0.2	IA1	KW	A3	0	2	34.7	10.7292	23.9708	1101	2.3065	12.0214	173.8	0	2.3523	0.816248	3.47	ok	110.1	ok	1.07292	ok	0.115325	ok	0.60107	ok	34.76	bdl	0	ok
849	KW_IA1_A3_T72	IA1.A3.7	IA1.A3.7.2	IA1	KW	A3	7	2	31.21	5.7155	25.4945	972.1	2.2989	12.0365	77.2	0			3.121	ok	97.21	ok	0.57155	ok	0.114945	ok	0.601825	ok	15.44	bdl	0	ok
850	KW_IA1_A3_T282	IA1.A3.28	IA1.A3.28.2	IA1	KW	A3	28	2	24.9	0.0489	24.8511	909.9	2.3414	12.1151	8.7	0	3.35614	0.83568	2.49	ok	90.99	ok	0.00978	bdl	0.11707	ok	0.605755	ok	1.74	bdl	0	ok
851	KW_IA1_AN_T02	IA1.AN.0	IA1.AN.0.2	IA1	KW	AN	0	2	35.19	11.3565	23.8335	7593	15.8632	11.9407	1189.6	0			3.519	ok	759.3	ok	1.13565	ok	0.79316	ok	0.597035	ok	118.96	ok	0	ok
852	KW_IA1_AN_T72	IA1.AN.7	IA1.AN.7.2	IA1	KW	AN	7	2	24.35	0.0638	24.2862	7107	15.9813	11.8597	873.6	0			2.435	ok	710.7	ok	0.01276	bdl	0.799065	ok	0.592985	ok	87.36	ok	0	ok
853	KW_IA1_AN_T282	IA1.AN.28	IA1.AN.28.2	IA1	KW	AN	28	2	23.71	0.0463	23.6637	6598	15.9854	11.743	6244.1	0	3.11425	0.738388	2.371	ok	659.8	ok	0.00926	bdl	0.79927	ok	0.58715	ok	624.41	ok	0	ok
854	KW_IA1_BK_T02	IA1.BK.0	IA1.BK.0.2	IA1	KW	BK	0	2		0.029			0	0.0008	1.8	0							0.0058	bdl	0	bdl	8e-05	bdl	0.36	bdl	0	ok
855	KW_IA1_BK_T72	IA1.BK.7	IA1.BK.7.2	IA1	KW	BK	7	2		0			0.0048	0.0046	15.9	0							0	bdl	0.00048	bdl	0.00046	bdl	3.18	bdl	0	ok
856	KW_IA1_BK_T282	IA1.BK.28	IA1.BK.28.2	IA1	KW	BK	28	2
857	KW_IA1_N1_T02	IA1.N1.0	IA1.N1.0.2	IA1	KW	N1	0	2	22	0.1698	22	1487	3.4113	10.3041	246	0			2.2	ok	148.7	ok	0.03396	bdl	0.170565	ok	0.515205	ok	49.2	bdl	0	ok
858	KW_IA1_N1_T72	IA1.N1.7	IA1.N1.7.2	IA1	KW	N1	7	2	24.12	0.0389	24.12	1690	3.7156	12.0092	276.2	0			2.412	ok	169	ok	0.00778	bdl	0.18578	ok	0.60046	ok	55.24	bdl	0	ok
859	KW_IA1_N1_T282	IA1.N1.28	IA1.N1.28.2	IA1	KW	N1	28	2	23.76	0.0502	23.76	1640	3.7046	12.0362	801.2	0			2.376	ok	164	ok	0.01004	bdl	0.18523	ok	0.60181	ok	80.12	ok	0	ok
860	KW_IA1_N2_T02	IA1.N2.0	IA1.N2.0.2	IA1	KW	N2	0	2	24.35	0.0439	24.35	4453	9.4339	11.991	670.3	0			2.435	ok	445.3	ok	0.00878	bdl	0.471695	ok	0.59955	ok	134.06	bql	0	ok
861	KW_IA1_N2_T72	IA1.N2.7	IA1.N2.7.2	IA1	KW	N2	7	2	23.93	0.0457	23.93	4285	9.4428	12.0162	680.6	0			2.393	ok	428.5	ok	0.00914	bdl	0.47214	ok	0.60081	ok	136.12	bql	0	ok
862	KW_IA1_N2_T282	IA1.N2.28	IA1.N2.28.2	IA1	KW	N2	28	2	23.94	0.0329	23.94	4191	5.8849	8.0456	2103.8	0			2.394	ok	419.1	ok	0.00658	bdl	0.294245	ok	0.40228	ok	210.38	ok	0	ok
863	KW_IA1_N3_T02	IA1.N3.0	IA1.N3.0.2	IA1	KW	N3	0	2	24.28	0.0421	24.28	7959	16.8769	12.0162	1262.4	0	3.54857	0.861592	2.428	ok	795.9	ok	0.00842	bdl	0.843845	ok	0.60081	ok	126.24	ok	0	ok
864	KW_IA1_N3_T72	IA1.N3.7	IA1.N3.7.2	IA1	KW	N3	7	2	24.06	0.0503	24.06	7877	16.3701	12.0408	1227.1	0			2.406	ok	787.7	ok	0.01006	bdl	0.818505	ok	0.60204	ok	122.71	ok	0	ok
865	KW_IA1_N3_T282	IA1.N3.28	IA1.N3.28.2	IA1	KW	N3	28	2	22.94	0.0471	22.94	6851	16.8451	11.8398	6741.4	0			2.294	ok	685.1	ok	0.00942	bdl	0.842255	ok	0.59199	ok	674.14	ok	0	ok
866	KW_IA1_CT_T03	IA1.CT.0	IA1.CT.0.3	IA1	KW	CT	0	3									#DIV/0!	0.82658
867	KW_IA1_CT_T73	IA1.CT.7	IA1.CT.7.3	IA1	KW	CT	7	3		0.2073			2.1697	8.6348	130.9	9.8							0.02073	ok	0.108485	ok	0.43174	ok	13.09	ok	0.98	ok
868	KW_IA1_CT_T283	IA1.CT.28	IA1.CT.28.3	IA1	KW	CT	28	3		0.0493			1.6084	8.8477	144.3	0	#DIV/0!	0.772136					0.00493	ok	0.08042	ok	0.442385	ok	14.43	ok	0	bdl
869	KW_IA1_A1_T03	IA1.A1.0	IA1.A1.0.3	IA1	KW	A1	0	3	26.73	1.0826	25.6474	1035	2.1803	8.8255	137	8.2			2.673	ok	103.5	ok	0.10826	ok	0.109015	ok	0.441275	ok	13.7	ok	0.82	ok
870	KW_IA1_A1_T73	IA1.A1.7	IA1.A1.7.3	IA1	KW	A1	7	3	25.44	0.0375	25.4025	1055	2.3575	12.2111	168.9	9.1			2.544	ok	105.5	ok	0.00375	ok	0.117875	ok	0.610555	ok	16.89	ok	0.91	ok
871	KW_IA1_A1_T283	IA1.A1.28	IA1.A1.28.3	IA1	KW	A1	28	3	24.9	0.054	24.846	990.3	2.0054	10.6246	167.5	0			2.49	ok	99.03	ok	0.0054	ok	0.10027	ok	0.53123	ok	16.75	ok	0	bdl
872	KW_IA1_A2_T03	IA1.A2.0	IA1.A2.0.3	IA1	KW	A2	0	3	31.34	5.2147	26.1253	1077	2.3454	12.1934	192.9	4.7			3.134	aql	107.7	ok	0.52147	ok	0.11727	ok	0.60967	ok	19.29	ok	0.47	ok
873	KW_IA1_A2_T73	IA1.A2.7	IA1.A2.7.3	IA1	KW	A2	7	3	26.97	1.2219	25.7481	982.6	2.2063	10.4766	93.8	12.1			2.697	ok	98.26	ok	0.12219	ok	0.110315	ok	0.52383	ok	9.38	ok	1.21	ok
874	KW_IA1_A2_T283	IA1.A2.28	IA1.A2.28.3	IA1	KW	A2	28	3	6.269	0.0446	6.2244	275.2	1.6286	8.6883	56.9	13.2			0.6269	ok	27.52	ok	0.00446	ok	0.08143	ok	0.434415	ok	5.69	ok	1.32	ok
875	KW_IA1_A3_T03	IA1.A3.0	IA1.A3.0.3	IA1	KW	A3	0	3	37.03	11.4018	25.6282	1043	2.3406	12.1552	188.2	3.3	2.29708	0.850608	3.703	ok	104.3	ok	1.14018	ok	0.11703	ok	0.60776	ok	18.82	ok	0.33	ok
876	KW_IA1_A3_T73	IA1.A3.7	IA1.A3.7.3	IA1	KW	A3	7	3	32.13	6.0696	26.0604	902.6	2.3301	12.1106	92.5	13.5			3.213	ok	90.26	ok	0.60696	ok	0.116505	ok	0.60553	ok	9.25	ok	1.35	ok
877	KW_IA1_A3_T283	IA1.A3.28	IA1.A3.28.3	IA1	KW	A3	28	3	25.93	0.0343	25.8957	825.8	2.3462	12.0571	9.2	11	3.14888	0.816504	2.593	ok	82.58	ok	0.00343	ok	0.11731	ok	0.602855	ok	0.92	ok	1.1	ok
878	KW_IA1_AN_T03	IA1.AN.0	IA1.AN.0.3	IA1	KW	AN	0	3	37.66	10.9552	26.7048	7635	16.0937	12.0651	1211.5	6.8			3.766	ok	763.5	ok	1.09552	ok	0.804685	ok	0.603255	ok	121.15	ok	0.68	ok
879	KW_IA1_AN_T73	IA1.AN.7	IA1.AN.7.3	IA1	KW	AN	7	3	25.98	0.0558	25.9242	7208	16.0387	11.9602	825.7	568.1			2.598	ok	720.8	ok	0.00558	ok	0.801935	ok	0.59801	ok	82.57	ok	56.81	ok
880	KW_IA1_AN_T283	IA1.AN.28	IA1.AN.28.3	IA1	KW	AN	28	3	23.84	0.053	23.787	6232	15.4065	11.5528	6058.5	5.1	3.11857	0.743468	2.384	ok	623.2	ok	0.0053	ok	0.770325	ok	0.57764	ok	605.85	ok	0.51	ok
881	KW_IA1_BK_T03	IA1.BK.0	IA1.BK.0.3	IA1	KW	BK	0	3		0.0304			0.0055	0.0058	6.8	5.8							0.00304	ok	0.00055	bdl	0.00058	bdl	0.68	ok	0.58	ok
882	KW_IA1_BK_T73	IA1.BK.7	IA1.BK.7.3	IA1	KW	BK	7	3	0.8199	0.0075	0.8199	37.5	0.0041	0	2.2	6.3			0.08199	ok	3.75	bql	0.0015	bql	0.00041	bdl	0	bdl	0.44	bdl	0.63	ok
883	KW_IA1_BK_T283	IA1.BK.28	IA1.BK.28.3	IA1	KW	BK	28	3
884	KW_IA1_N1_T03	IA1.N1.0	IA1.N1.0.3	IA1	KW	N1	0	3	25.21	0.0952	25.21	1712	3.0571	9.6714	214.5	6.4			2.521	ok	171.2	ok	0.00952	ok	0.152855	ok	0.48357	ok	21.45	ok	0.64	ok
885	KW_IA1_N1_T73	IA1.N1.7	IA1.N1.7.3	IA1	KW	N1	7	3	25.61	0.0473	25.61	1649	3.7408	12.0494	282.2	225.3			2.561	ok	164.9	ok	0.00473	ok	0.18704	ok	0.60247	ok	28.22	ok	22.53	ok
886	KW_IA1_N1_T283	IA1.N1.28	IA1.N1.28.3	IA1	KW	N1	28	3	24.93	0.0539	24.93	1621	3.8159	12.2576	834.2	3.2			2.493	ok	162.1	ok	0.00539	ok	0.190795	ok	0.61288	ok	83.42	ok	0.32	ok
887	KW_IA1_N2_T03	IA1.N2.0	IA1.N2.0.3	IA1	KW	N2	0	3	25.91	0.0514	25.91	4391	9.4729	12.2292	680.9	5.7			2.591	ok	439.1	ok	0.00514	ok	0.473645	ok	0.61146	ok	68.09	ok	0.57	ok
888	KW_IA1_N2_T73	IA1.N2.7	IA1.N2.7.3	IA1	KW	N2	7	3	25.52	0.0538	25.52	3776	9.4426	12.0443	683.1	278.3			2.552	ok	377.6	ok	0.00538	ok	0.47213	ok	0.602215	ok	68.31	ok	27.83	ok
889	KW_IA1_N2_T283	IA1.N2.28	IA1.N2.28.3	IA1	KW	N2	28	3	25.43	0.0412	25.43	4203	4.995	7.8874	1775.8	0			2.543	ok	420.3	ok	0.00412	ok	0.24975	ok	0.39437	ok	177.58	ok	0	bdl
890	KW_IA1_N3_T283	IA1.N3.28	IA1.N3.28.3	IA1	KW	N3	28	3	26.28	0.0532	26.28	7801	16.4102	12.0137	1234.6	6.9			2.628	ok	780.1	ok	0.00532	ok	0.82051	ok	0.600685	ok	123.46	ok	0.69	ok
891	KW_IA1_N3_T73	IA1.N3.7	IA1.N3.7.3	IA1	KW	N3	7	3	25.54	0.0487	25.54	7621	16.7441	11.9993	1271.6	367.2			2.554	ok	762.1	ok	0.00487	ok	0.837205	ok	0.599965	ok	127.16	ok	36.72	ok
892	KW_IA1_N3_T03	IA1.N3.0	IA1.N3.0.3	IA1	KW	N3	0	3	30.02	0.0602	30.02	7546	16.8451	12.1403	7034	5.3			3.002	ok	754.6	ok	0.00602	ok	0.842255	ok	0.607015	ok	703.4	ok	0.53	ok
893	KW_IA2_CT_T01	IA2.CT.0	IA2.CT.0.1	IA2	KW	CT	0	1	30.14	0.0478	30.14		1.8621	19.3755	142.4	4.7	#DIV/0!	0.825544					0.00478	ok	0.093105	ok	0.968775	ok	14.24	ok	0.47	ok
894	KW_IA2_CT_T71	IA2.CT.7	IA2.CT.7.1	IA2	KW	CT	7	1	29.53	0.0276	29.53	1342	1.8579	19.41	143.7	15.5			2.953	ok	67.1	ok	0.00276	ok	0.092895	ok	0.9705	ok	14.37	ok	1.55	ok
895	KW_IA2_CT_T281	IA2.CT.28	IA2.CT.28.1	IA2	KW	CT	28	1	22.3	0.0351	22.3	942	1.8588	19.3806	166.7	12.1	3.98863	0.889464	2.23	ok	47.1	ok	0.00351	ok	0.09294	ok	0.96903	ok	16.67	ok	1.21	ok
896	KW_IA2_A1_T01	IA2.A1.0	IA2.A1.0.1	IA2	KW	A1	0	1	30.62	1.5399	29.0801	1300	1.8432	19.2831	146.6	5.2			3.062	ok	65	ok	0.15399	ok	0.09216	ok	0.964155	ok	14.66	ok	0.52	ok
897	KW_IA2_A1_T71	IA2.A1.7	IA2.A1.7.1	IA2	KW	A1	7	1	28.3	0.024	28.276	1265	1.841	19.2844	143.9	4.8			2.83	ok	63.25	ok	0.0024	ok	0.09205	ok	0.96422	ok	14.39	ok	0.48	ok
898	KW_IA2_A1_T281	IA2.A1.28	IA2.A1.28.1	IA2	KW	A1	28	1	29.08	0.0768	29.0032	1292	1.8594	19.0201	151.7	7.8			2.908	ok	64.6	ok	0.00768	ok	0.09297	ok	0.951005	ok	15.17	ok	0.78	ok
899	KW_IA2_A2_T01	IA2.A2.0	IA2.A2.0.1	IA2	KW	A2	0	1	35.1	5.914	29.186	1305	1.8462	19.1877	161.1	5.7			3.51	ok	65.25	ok	0.5914	ok	0.09231	ok	0.959385	ok	16.11	ok	0.57	ok
900	KW_IA2_A2_T71	IA2.A2.7	IA2.A2.7.1	IA2	KW	A2	7	1	31.77	2.1871	29.5829	1232	1.8294	19.1758	107.3	5.5			3.177	ok	61.6	ok	0.21871	ok	0.09147	ok	0.95879	ok	10.73	ok	0.55	ok
901	KW_IA2_A2_T281	IA2.A2.28	IA2.A2.28.1	IA2	KW	A2	28	1	29.35	0.0258	29.3242	1216	1.784	18.6668	83.2	8.9			2.935	ok	60.8	ok	0.00258	ok	0.0892	ok	0.93334	ok	8.32	ok	0.89	ok
902	KW_IA2_A3_T01	IA2.A3.0	IA2.A3.0.1	IA2	KW	A3	0	1	40.87	10.8114	30.0586	1338	1.8418	19.2145	160.9	6.3	2.13242	0.87152	4.087	aql	66.9	ok	1.08114	ok	0.09209	ok	0.960725	ok	16.09	ok	0.63	ok
903	KW_IA2_A3_T71	IA2.A3.7	IA2.A3.7.1	IA2	KW	A3	7	1	37.33	7.8794	29.4506	1256	1.8275	19.1836	118.8	5.8			3.733	ok	62.8	ok	0.78794	ok	0.091375	ok	0.95918	ok	11.88	ok	0.58	ok
904	KW_IA2_A3_T281	IA2.A3.28	IA2.A3.28.1	IA2	KW	A3	28	1	29.81	0.0265	29.7835	1165	1.1024	11.9267	9.2	6.3	2.98951	0.891172	2.981	ok	58.25	ok	0.00265	ok	0.05512	ok	0.596335	ok	0.92	ok	0.63	ok
905	KW_IA2_AN_T01	IA2.AN.0	IA2.AN.0.1	IA2	KW	AN	0	1	40.55	10.2916	30.2584	7871	15.2628	18.9927	1165.8	9.9			4.055	ok	393.55	ok	1.02916	ok	0.76314	ok	0.949635	ok	116.58	ok	0.99	ok
906	KW_IA2_AN_T71	IA2.AN.7	IA2.AN.7.1	IA2	KW	AN	7	1	29.64	0.0431	29.5969	7227	15.305	18.9235	1014.8	138.3			2.964	ok	361.35	ok	0.00431	ok	0.76525	ok	0.946175	ok	101.48	ok	13.83	ok
907	KW_IA2_AN_T281	IA2.AN.28	IA2.AN.28.1	IA2	KW	AN	28	1	29.07	0.0288	29.0412	7282	15.2715	18.8158	5993.4	11.3	2.86415	0.832608	2.907	ok	364.1	ok	0.00288	ok	0.763575	ok	0.94079	ok	599.34	ok	1.13	ok
908	KW_IA2_BK_T01	IA2.BK.0	IA2.BK.0.1	IA2	KW	BK	0	1	0.4134	0.0101	0.4134	113.5	0	0	4.5	0			0.04134	bql	5.675	bql	0.00101	ok	0	bdl	0	bdl	0.9	bql	0	bdl
909	KW_IA2_BK_T71	IA2.BK.7	IA2.BK.7.1	IA2	KW	BK	7	1	0.8911	0.0217	0.8911	111.7	0.0091	0.0105	0	5.6			0.08911	ok	5.585	bql	0.00217	ok	0.00091	bdl	0.00105	bdl	0	bdl	0.56	ok
910	KW_IA2_BK_T281	IA2.BK.28	IA2.BK.28.1	IA2	KW	BK	28	1
911	KW_IA2_N1_T01	IA2.N1.0	IA2.N1.0.1	IA2	KW	N1	0	1	30.14	0.0765	30.14	1966	2.988	17.4549	233.1	5.8			3.014	ok	98.3	ok	0.00765	ok	0.1494	ok	0.872745	ok	23.31	ok	0.58	ok
912	KW_IA2_N1_T71	IA2.N1.7	IA2.N1.7.1	IA2	KW	N1	7	1	30.15	0.0169	30.15	1973	3.2117	18.9769	258	61.7			3.015	ok	98.65	ok	0.00169	ok	0.160585	ok	0.948845	ok	25.8	ok	6.17	ok
913	KW_IA2_N1_T281	IA2.N1.28	IA2.N1.28.1	IA2	KW	N1	28	1	29.77	0.0319	29.77	1879	3.0663	18.105	766.6	2.7			2.977	ok	93.95	ok	0.00319	ok	0.153315	ok	0.90525	ok	76.66	ok	0.27	ok
914	KW_IA2_N2_T281	IA2.N2.28	IA2.N2.28.1	IA2	KW	N2	28	1	25.61	0.0641	25.61	3599	8.6686	18.9972	635.7	4.7			2.561	ok	179.95	ok	0.00641	ok	0.43343	ok	0.94986	ok	63.57	ok	0.47	ok
915	KW_IA2_N2_T71	IA2.N2.7	IA2.N2.7.1	IA2	KW	N2	7	1	28.4	0.0195	28.4	3974	8.6577	18.9811	639.3	65.9			2.84	ok	198.7	ok	0.00195	ok	0.432885	ok	0.949055	ok	63.93	ok	6.59	ok
916	KW_IA2_N2_T01	IA2.N2.0	IA2.N2.0.1	IA2	KW	N2	0	1	29.65	0.0178	29.65	4238	6.9857	16.3437	2641	4.8			2.965	ok	211.9	ok	0.00178	ok	0.349285	ok	0.817185	ok	264.1	ok	0.48	ok
917	KW_IA2_N3_T01	IA2.N3.0	IA2.N3.0.1	IA2	KW	N3	0	1	29.93	0.0467	29.93	5040	15.6742	18.9205	1194.8	4.8	3.68902	0.90012	2.44	ok	252	ok	0.00467	ok	0.78371	ok	0.946025	ok	119.48	ok	0.48	ok
918	KW_IA2_N3_T71	IA2.N3.7	IA2.N3.7.1	IA2	KW	N3	7	1		0.0246			15.5034	18.9523	1184.3	75.3			2.993	ok	379	ok	0.00246	ok	0.77517	ok	0.947615	ok	118.43	ok	7.53	ok
919	KW_IA2_N3_T281	IA2.N3.28	IA2.N3.28.1	IA2	KW	N3	28	1	24.4	0.033	24.4	7580	15.8959	18.9192	6715.3	2.8							0.0033	ok	0.794795	ok	0.94596	ok	671.53	ok	0.28	ok
920	KW_IA2_CT_T72	IA2.CT.7	IA2.CT.7.2	IA2	KW	CT	7	2	26.45		26.45	1220					3.39413	0.897748	2.645	ok	61	ok
921	KW_IA2_CT_T02	IA2.CT.0	IA2.CT.0.2	IA2	KW	CT	0	2	28.26	0.0498	28.26	1280	1.9252	19.6336	179.7	22.1			2.826	ok	64	ok	0.00498	ok	0.09626	ok	0.98168	ok	17.97	ok	2.21	ok
922	KW_IA2_CT_T282	IA2.CT.28	IA2.CT.28.2	IA2	KW	CT	28	2	27.77	0.0428	27.77	1277	1.8766	19.219	193.9	23.4	3.0936	0.859092	2.777	ok	63.85	ok	0.00428	ok	0.09383	ok	0.96095	ok	19.39	ok	2.34	ok
923	KW_IA2_A1_T02	IA2.A1.0	IA2.A1.0.2	IA2	KW	A1	0	2	29.62	1.2875	28.3325	1283	1.8953	19.3683	190.3	9.8			2.962	ok	64.15	ok	0.12875	ok	0.094765	ok	0.968415	ok	19.03	ok	0.98	ok
924	KW_IA2_A1_T72	IA2.A1.7	IA2.A1.7.2	IA2	KW	A1	7	2	28.31	0.0647	28.2453	1269	1.8783	19.3447	192.4	10.2			2.831	ok	63.45	ok	0.00647	ok	0.093915	ok	0.967235	ok	19.24	ok	1.02	ok
925	KW_IA2_A1_T282	IA2.A1.28	IA2.A1.28.2	IA2	KW	A1	28	2	28.22	0.0412	28.1788	1257	1.8798	19.2732	204.8	12.3			2.822	ok	62.85	ok	0.00412	ok	0.09399	ok	0.96366	ok	20.48	ok	1.23	ok
926	KW_IA2_A2_T02	IA2.A2.0	IA2.A2.0.2	IA2	KW	A2	0	2	33.98	5.6169	28.3631	1294	1.86	19.2633	196.5	7.2			3.398	ok	64.7	ok	0.56169	ok	0.093	ok	0.963165	ok	19.65	ok	0.72	ok
927	KW_IA2_A2_T72	IA2.A2.7	IA2.A2.7.2	IA2	KW	A2	7	2	30.75	2.5668	28.1832	1211	1.8771	19.2825	152.7	8.3			3.075	ok	60.55	ok	0.25668	ok	0.093855	ok	0.964125	ok	15.27	ok	0.83	ok
928	KW_IA2_A2_T282	IA2.A2.28	IA2.A2.28.2	IA2	KW	A2	28	2	28.61	0.0468	28.5632	1177	1.8727	19.1654	114.8	11.8			2.861	ok	58.85	ok	0.00468	ok	0.093635	ok	0.95827	ok	11.48	ok	1.18	ok
929	KW_IA2_A3_T02	IA2.A3.0	IA2.A3.0.2	IA2	KW	A3	0	2	39.15	11.4404	27.7096	1275	1.8767	19.3074	193.6	5.8	2.2897	0.896416	3.915	ok	63.75	ok	1.14404	ok	0.093835	ok	0.96537	ok	19.36	ok	0.58	ok
930	KW_IA2_A3_T72	IA2.A3.7	IA2.A3.7.2	IA2	KW	A3	7	2	35.73	7.8055	27.9245	1215	1.8769	19.238	148.8	6.6			3.573	ok	60.75	ok	0.78055	ok	0.093845	ok	0.9619	ok	14.88	ok	0.66	ok
931	KW_IA2_A3_T282	IA2.A3.28	IA2.A3.28.2	IA2	KW	A3	28	2	28.88	0.0535	28.8265	1132	1.8586	19.1948	27.6	16.2	3.0317	0.875556	2.888	ok	56.6	ok	0.00535	ok	0.09293	ok	0.95974	ok	2.76	ok	1.62	ok
932	KW_IA2_AN_T02	IA2.AN.0	IA2.AN.0.2	IA2	KW	AN	0	2	38.81	11.9302	26.8798	7718	15.5749	19.1826	1290.7	13.1			3.881	ok	385.9	ok	2.38604	aql	0.778745	ok	0.95913	ok	129.07	ok	1.31	ok
933	KW_IA2_AN_T72	IA2.AN.7	IA2.AN.7.2	IA2	KW	AN	7	2	27.77	0.0372	27.7328	7108	15.6585	19.2216	1105.8	153.8			2.777	ok	355.4	ok	0.00372	ok	0.782925	ok	0.96108	ok	110.58	ok	15.38	ok
934	KW_IA2_AN_T282	IA2.AN.28	IA2.AN.28.2	IA2	KW	AN	28	2	27.75	0.0742	27.6758	7164	15.6185	18.5023	6714.4	20			2.775	ok	358.2	ok	0.00742	ok	0.780925	ok	0.925115	ok	671.44	ok	2	ok
935	KW_IA2_BK_T02	IA2.BK.0	IA2.BK.0.2	IA2	KW	BK	0	2
936	KW_IA2_BK_T72	IA2.BK.7	IA2.BK.7.2	IA2	KW	BK	7	2
937	KW_IA2_BK_T282	IA2.BK.28	IA2.BK.28.2	IA2	KW	BK	28	2
938	KW_IA2_N1_T282	IA2.N1.28	IA2.N1.28.2	IA2	KW	N1	28	2	22.82	0.092	22.82	1563	3.3057	19.3168	292.3	5.8			2.282	ok	78.15	ok	0.0092	ok	0.165285	ok	0.96584	ok	29.23	ok	0.58	ok
939	KW_IA2_N1_T02	IA2.N1.0	IA2.N1.0.2	IA2	KW	N1	0	2	28.1	0.0647	28.1	1927	3.2486	19.3548	291.6	68.2			2.81	ok	96.35	ok	0.00647	ok	0.16243	ok	0.96774	ok	29.16	ok	6.82	ok
940	KW_IA2_N1_T72	IA2.N1.7	IA2.N1.7.2	IA2	KW	N1	7	2	27.66	0.0666	27.66	1860	2.888	16.9913	737.7	1.9			2.766	ok	93	ok	0.00666	ok	0.1444	ok	0.849565	ok	73.77	ok	0.19	ok
941	KW_IA2_N2_T02	IA2.N2.0	IA2.N2.0.2	IA2	KW	N2	0	2	28.39	0.0957	28.39	4558	8.7717	19.3085	693.5	6.2			2.839	ok	227.9	ok	0.00957	ok	0.438585	ok	0.965425	ok	69.35	ok	0.62	ok
942	KW_IA2_N2_T72	IA2.N2.7	IA2.N2.7.2	IA2	KW	N2	7	2	28.27	0.0663	28.27	4599	8.8942	19.304	701.7	77.1			2.827	ok	229.95	ok	0.00663	ok	0.44471	ok	0.9652	ok	70.17	ok	7.71	ok
943	KW_IA2_N2_T282	IA2.N2.28	IA2.N2.28.2	IA2	KW	N2	28	2	27.86	0.0743	27.86	4328	8.0157	17.5184	3195.5	4.3			2.786	ok	216.4	ok	0.00743	ok	0.400785	ok	0.87592	ok	319.55	ok	0.43	ok
944	KW_IA2_N3_T02	IA2.N3.0	IA2.N3.0.2	IA2	KW	N3	0	2	28.05	0.122	28.05	5862	15.7343	19.2167	1262.9	10	3.79532	0.89266	2.352	ok	293.1	ok	0.0122	ok	0.786715	ok	0.960835	ok	126.29	ok	1	ok
945	KW_IA2_N3_T282	IA2.N3.28	IA2.N3.28.2	IA2	KW	N3	28	2	23.52	0.0721	23.52	7948	15.7784	19.2619	1271.2	82.4			2.805	ok	397.4	ok	0.00721	ok	0.78892	ok	0.963095	ok	127.12	ok	8.24	ok
946	KW_IA2_N3_T72	IA2.N3.7	IA2.N3.7.2	IA2	KW	N3	7	2	26.97	0.0747	26.97	7337	15.7735	18.9093	7084.7	11			2.697	ok	366.85	ok	0.00747	ok	0.788675	ok	0.945465	ok	708.47	ok	1.1	ok
947	KW_IA2_CT_T283	IA2.CT.28	IA2.CT.28.3	IA2	KW	CT	28	3	27.05		27.05	1431					3.24047	0.876548	2.705	ok	71.55	ok
948	KW_IA2_CT_T73	IA2.CT.7	IA2.CT.7.3	IA2	KW	CT	7	3	28.47	0.036	28.47	1283	1.8777	19.4092	185.5	13.7			2.847	ok	64.15	ok	0.0036	ok	0.093885	ok	0.97046	ok	18.55	ok	1.37	ok
949	KW_IA2_CT_T03	IA2.CT.0	IA2.CT.0.3	IA2	KW	CT	0	3	29.58	0.0503	29.58	1387	1.87	19.2793	238.3	0	2.92	0.863736	2.958	ok	69.35	ok	0.00503	ok	0.0935	ok	0.963965	ok	23.83	ok	0	bdl
950	KW_IA2_A1_T03	IA2.A1.0	IA2.A1.0.3	IA2	KW	A1	0	3	29.59	1.3957	28.1943	1284	1.8523	19.1376	193.2	4.5			2.959	ok	64.2	ok	0.13957	ok	0.092615	ok	0.95688	ok	19.32	ok	0.45	ok
951	KW_IA2_A1_T73	IA2.A1.7	IA2.A1.7.3	IA2	KW	A1	7	3	28.3	0.0358	28.2642	1257	1.8469	19.1574	183.6	4			2.83	ok	62.85	ok	0.00358	ok	0.092345	ok	0.95787	ok	18.36	ok	0.4	ok
952	KW_IA2_A1_T283	IA2.A1.28	IA2.A1.28.3	IA2	KW	A1	28	3	24.16	0.0517	24.1083	1027	1.8467	19.1354	190.2	8.9			2.416	ok	51.35	ok	0.00517	ok	0.092335	ok	0.95677	ok	19.02	ok	0.89	ok
953	KW_IA2_A2_T03	IA2.A2.0	IA2.A2.0.3	IA2	KW	A2	0	3	33.68	5.5006	28.1794	1301	1.8464	19.0708	186.6	3.7			3.368	ok	65.05	ok	0.55006	ok	0.09232	ok	0.95354	ok	18.66	ok	0.37	ok
954	KW_IA2_A2_T73	IA2.A2.7	IA2.A2.7.3	IA2	KW	A2	7	3	30.6	2.5667	28.0333	1216	1.8409	19.0851	143.8	6.4			3.06	ok	60.8	ok	0.25667	ok	0.092045	ok	0.954255	ok	14.38	ok	0.64	ok
955	KW_IA2_A2_T283	IA2.A2.28	IA2.A2.28.3	IA2	KW	A2	28	3	28.34	0.0477	28.2923	1188	1.8444	19.0041	101.5	7.5			2.834	ok	59.4	ok	0.00477	ok	0.09222	ok	0.950205	ok	10.15	ok	0.75	ok
956	KW_IA2_A3_T03	IA2.A3.0	IA2.A3.0.3	IA2	KW	A3	0	3	38.48	11.0691	27.4109	1283	1.8558	19.1222	197.3	3.8	2.27451	0.875232	3.848	ok	64.15	ok	1.10691	ok	0.09279	ok	0.95611	ok	19.73	ok	0.38	ok
957	KW_IA2_A3_T73	IA2.A3.7	IA2.A3.7.3	IA2	KW	A3	7	3	35.46	6.6323	28.8277	1190	1.7711	18.0265	122.5	6.6			3.546	ok	59.5	ok	0.66323	ok	0.088555	ok	0.901325	ok	12.25	ok	0.66	ok
958	KW_IA2_A3_T283	IA2.A3.28	IA2.A3.28.3	IA2	KW	A3	28	3	28.69	0.0644	28.6256	1067	1.8506	18.9628	23.9	9.4	3.08728	0.88574	2.869	ok	53.35	ok	0.00644	ok	0.09253	ok	0.94814	ok	2.39	ok	0.94	ok
959	KW_IA2_AN_T03	IA2.AN.0	IA2.AN.0.3	IA2	KW	AN	0	3	38.21	10.763	27.447	7824	15.4944	19.0668	1274.6	4.2			3.821	ok	391.2	ok	1.0763	ok	0.77472	ok	0.95334	ok	127.46	ok	0.42	ok
960	KW_IA2_AN_T73	IA2.AN.7	IA2.AN.7.3	IA2	KW	AN	7	3	28.12	0.0504	28.0696	7137	15.7602	19.0993	1105.7	169.3			2.812	ok	356.85	ok	0.00504	ok	0.78801	ok	0.954965	ok	110.57	ok	16.93	ok
961	KW_IA2_AN_T283	IA2.AN.28	IA2.AN.28.3	IA2	KW	AN	28	3	27.51	0.0666	27.4434	7207	13.6935	17.0215	5865	12.1	3.03061	0.83372	2.751	ok	360.35	ok	0.00666	ok	0.684675	ok	0.851075	ok	586.5	ok	1.21	ok
962	KW_IA2_BK_T03	IA2.BK.0	IA2.BK.0.3	IA2	KW	BK	0	3
963	KW_IA2_BK_T73	IA2.BK.7	IA2.BK.7.3	IA2	KW	BK	7	3
964	KW_IA2_BK_T283	IA2.BK.28	IA2.BK.28.3	IA2	KW	BK	28	3
965	KW_IA2_N1_T03	IA2.N1.0	IA2.N1.0.3	IA2	KW	N1	0	3	28.48	0.0653	28.48	1941	3.2296	19.2576	296.5	5.2			2.848	ok	97.05	ok	0.00653	ok	0.16148	ok	0.96288	ok	29.65	ok	0.52	ok
966	KW_IA2_N1_T73	IA2.N1.7	IA2.N1.7.3	IA2	KW	N1	7	3	28.06	0.0433	28.06	1949	3.2348	19.2751	295.2	63.2			2.806	ok	97.45	ok	0.00433	ok	0.16174	ok	0.963755	ok	29.52	ok	6.32	ok
967	KW_IA2_N1_T283	IA2.N1.28	IA2.N1.28.3	IA2	KW	N1	28	3	23.57	0.0507	23.57	1484	3.2757	19.134	881.5	1.1			2.357	ok	74.2	ok	0.00507	ok	0.163785	ok	0.9567	ok	88.15	ok	0.22	bql
968	KW_IA2_N2_T03	IA2.N2.0	IA2.N2.0.3	IA2	KW	N2	0	3	28.17	0.0773	28.17	4586	8.7066	19.2665	705.2	4.8			2.817	ok	229.3	ok	0.00773	ok	0.43533	ok	0.963325	ok	70.52	ok	0.48	ok
969	KW_IA2_N2_T73	IA2.N2.7	IA2.N2.7.3	IA2	KW	N2	7	3	27.84	0.0479	27.84	4478	8.8382	19.2714	719.2	72.6			2.784	ok	223.9	ok	0.00479	ok	0.44191	ok	0.96357	ok	71.92	ok	7.26	ok
970	KW_IA2_N2_T283	IA2.N2.28	IA2.N2.28.3	IA2	KW	N2	28	3	27.76	0.0545	27.76	4315	8.1275	17.6556	3291	2.7			2.776	ok	215.75	ok	0.00545	ok	0.406375	ok	0.88278	ok	329.1	ok	0.27	ok
971	KW_IA2_N3_T03	IA2.N3.0	IA2.N3.0.3	IA2	KW	N3	0	3	28.49	0.2312	28.49	7955	11.3922	13.9252	905.8	6.8	3.02727	0.862468	2.849	ok	397.75	ok	0.02312	ok	0.56961	ok	0.69626	ok	90.58	ok	0.68	ok
972	KW_IA2_N3_T73	IA2.N3.7	IA2.N3.7.3	IA2	KW	N3	7	3	28.08	0.048	28.08	8007	15.9877	19.1824	1326.1	81.5			2.808	ok	400.35	ok	0.0048	ok	0.799385	ok	0.95912	ok	132.61	ok	8.15	ok
973	KW_IA2_N3_T283	IA2.N3.28	IA2.N3.28.3	IA2	KW	N3	28	3	28.12	0.0538	28.12	7705	15.6474	18.4017	7180.8	10.3			2.812	ok	385.25	ok	0.00538	ok	0.78237	ok	0.920085	ok	718.08	ok	1.03	ok
974	KW_IA3_CT_T01	IA3.CT.0	IA3.CT.0.1	IA3	KW	CT	0	1	4.283	0.1365	4.283	392.3	0.1174	2.5641	232.1	6.9	3.35905	0.143868	0.4283	ok	19.615	ok	0.01365	ok	0.00587	ok	0.25641	bdl	23.21	ok	0.69	ok
975	KW_IA3_CT_T281	IA3.CT.28	IA3.CT.28.1	IA3	KW	CT	28	1	3.75	0.0589	3.75	385	0.0963	2.5565	229.4	3.9			0.375	ok	19.25	ok	0.00589	ok	0.004815	ok	0.25565	bdl	22.94	ok	0.39	ok
976	KW_IA3_CT_T71	IA3.CT.7	IA3.CT.7.1	IA3	KW	CT	7	1	4.039	0.0545	4.039	386.6	0.1087	2.6255	234.8	6.7	3.5384	0.142916	0.4039	ok	19.33	ok	0.00545	ok	0.005435	ok	0.26255	bdl	23.48	ok	0.67	ok
977	KW_IA3_A1_T01	IA3.A1.0	IA3.A1.0.1	IA3	KW	A1	0	1	4.938	1.4372	3.5008	386	0.111	2.4171	218.6	8.4			0.4938	ok	19.3	ok	0.14372	ok	0.00555	ok	0.24171	bdl	21.86	ok	0.84	ok
978	KW_IA3_A1_T71	IA3.A1.7	IA3.A1.7.1	IA3	KW	A1	7	1	4.437	0.7651	3.6719	370.3	0.1121	2.4207	206.7	8.1			0.4437	ok	18.515	ok	0.07651	ok	0.005605	ok	0.24207	bdl	20.67	ok	0.81	ok
979	KW_IA3_A1_T281	IA3.A1.28	IA3.A1.28.1	IA3	KW	A1	28	1	4.176	0.0509	4.1251	361.8	0.104	2.6019	205.7	8.1			0.4176	ok	18.09	ok	0.00509	ok	0.0052	ok	0.26019	bdl	20.57	ok	0.81	ok
980	KW_IA3_A2_T01	IA3.A2.0	IA3.A2.0.1	IA3	KW	A2	0	1	9.389	5.8822	3.5068	378.9	0.103	2.5942	229.6	6.6			0.9389	ok	18.945	ok	0.58822	ok	0.00515	ok	0.25942	bdl	22.96	ok	0.66	ok
981	KW_IA3_A2_T71	IA3.A2.7	IA3.A2.7.1	IA3	KW	A2	7	1	8.934	5.0032	3.9308	364.4	0.096	2.4237	204.3	6.3			0.8934	ok	18.22	ok	0.50032	ok	0.0048	ok	0.24237	bdl	20.43	ok	0.63	ok
982	KW_IA3_A2_T281	IA3.A2.28	IA3.A2.28.1	IA3	KW	A2	28	1	6.393	2.458	3.935	315.3	0.104	2.5803	143.7	9			0.6393	ok	15.765	ok	0.2458	ok	0.0052	ok	0.25803	bdl	14.37	ok	0.9	ok
983	KW_IA3_A3_T01	IA3.A3.0	IA3.A3.0.1	IA3	KW	A3	0	1	14.89	10.3591	4.5309	390.7	0.1127	2.3561	203.6	4	0.989792	0.14738	1.489	ok	19.535	ok	1.03591	ok	0.005635	ok	0.23561	bdl	20.36	ok	0.4	ok
984	KW_IA3_A3_T71	IA3.A3.7	IA3.A3.7.1	IA3	KW	A3	7	1	13.42	9.6575	3.7625	346.5	0.107	2.5749	201.6	1			1.342	ok	17.325	ok	0.96575	ok	0.00535	ok	0.25749	bdl	20.16	ok	0.2	bql
985	KW_IA3_A3_T281	IA3.A3.28	IA3.A3.28.1	IA3	KW	A3	28	1	12.1	7.7688	4.3312	300	0.1043	2.6031	135.9	9.4	1.33808	0.161908	1.21	ok	15	ok	0.77688	ok	0.005215	ok	0.26031	bdl	13.59	ok	0.94	ok
986	KW_IA3_AN_T01	IA3.AN.0	IA3.AN.0.1	IA3	KW	AN	0	1	15.19	10.7002	4.4898	6512	13.8783	2.5533	1281.9	2.9			1.519	ok	325.6	ok	1.07002	ok	0.693915	ok	0.25533	bdl	128.19	ok	0.29	ok
987	KW_IA3_AN_T71	IA3.AN.7	IA3.AN.7.1	IA3	KW	AN	7	1	4.534	0.0971	4.4369	6095	13.118	2.6479	563.5	523.1			0.4534	ok	304.75	ok	0.00971	ok	0.6559	ok	0.26479	bdl	56.35	ok	52.31	ok
988	KW_IA3_AN_T281	IA3.AN.28	IA3.AN.28.1	IA3	KW	AN	28	1	4.417	0.0484	4.3686	6028	13.8204	2.5376	824.2	4171.7	3.01028	0.132964	0.4417	ok	301.4	ok	0.00484	ok	0.69102	ok	0.25376	bdl	82.42	ok	834.34	aql
989	KW_IA3_BK_T01	IA3.BK.0	IA3.BK.0.1	IA3	KW	BK	0	1	1.389	0.1856	1.389	265.5	0.1471	0.0249	9.8	6			0.1389	ok	13.275	ok	0.01856	ok	0.007355	ok	0.00249	bdl	0.98	ok	0.6	ok
990	KW_IA3_BK_T71	IA3.BK.7	IA3.BK.7.1	IA3	KW	BK	7	1	0.6132	0.0561	0.6132	39.09	0.0254	0.003	3.1	5.1			0.06132	ok	1.9545	bql	0.00561	ok	0.00127	ok	0.0003	bdl	0.62	bdl	0.51	ok
991	KW_IA3_BK_T281	IA3.BK.28	IA3.BK.28.1	IA3	KW	BK	28	1	0.6414	0.0438	0.6414	51.49	0.0063	0.0006	2.6	0			0.06414	ok	2.5745	bql	0.00438	ok	0.00063	bdl	6e-05	bdl	0.52	bdl	0	bdl
992	KW_IA3_N1_T71	IA3.N1.7	IA3.N1.7.1	IA3	KW	N1	7	1	3.634	0.0826	3.634	922.5	1.5304	2.5312	319	8.8			0.3634	ok	46.125	ok	0.00826	ok	0.07652	ok	0.25312	bdl	31.9	ok	0.88	ok
993	KW_IA3_N1_T01	IA3.N1.0	IA3.N1.0.1	IA3	KW	N1	0	1	4.409	0.0895	4.409	975.9	1.5822	2.5335	336.6	13.4			0.4409	ok	48.795	ok	0.00895	ok	0.07911	ok	0.25335	bdl	33.66	ok	1.34	ok
994	KW_IA3_N1_T281	IA3.N1.28	IA3.N1.28.1	IA3	KW	N1	28	1	4.039	0.0509	4.039	1039	1.5384	2.5699	385.9	467.3			0.4039	ok	51.95	ok	0.00509	ok	0.07692	ok	0.25699	bdl	38.59	ok	46.73	ok
995	KW_IA3_N2_T01	IA3.N2.0	IA3.N2.0.1	IA3	KW	N2	0	1	3.67	0.0603	3.67	3180	6.9316	2.5591	711.5	8.9			0.367	ok	159	ok	0.00603	ok	0.34658	ok	0.25591	bdl	71.15	ok	0.89	ok
996	KW_IA3_N2_T71	IA3.N2.7	IA3.N2.7.1	IA3	KW	N2	7	1	3.959	0.0647	3.959	2657	6.8107	2.5264	699.9	10.6			0.3959	ok	132.85	ok	0.00647	ok	0.340535	ok	0.25264	bdl	69.99	ok	1.06	ok
997	KW_IA3_N2_T281	IA3.N2.28	IA3.N2.28.1	IA3	KW	N2	28	1	4.014	0.0477	4.014	3436	6.7469	2.4873	1203.4	2082			0.4014	ok	171.8	ok	0.00477	ok	0.337345	ok	0.24873	bdl	120.34	ok	416.4	aql
998	KW_IA3_N3_T71	IA3.N3.7	IA3.N3.7.1	IA3	KW	N3	7	1	3.802	0.044	3.802	7799	16.3787	2.5515	1469.7	2.5	4.0666	0.154612	0.3802	ok	389.95	ok	0.0044	ok	0.818935	ok	0.25515	bdl	146.97	ok	0.25	ok
999	KW_IA3_N3_T281	IA3.N3.28	IA3.N3.28.1	IA3	KW	N3	28	1	3.773	0.0318	3.773	7684	16.4034	2.5377	1472.1	6.7			0.3773	ok	384.2	ok	0.00318	ok	0.82017	ok	0.25377	bdl	147.21	ok	0.67	ok
1000	KW_IA3_N3_T01	IA3.N3.0	IA3.N3.0.1	IA3	KW	N3	0	1	4.102	0.0471	4.102	6584	16.1472	2.551	4138.1	41.5			0.4102	ok	329.2	ok	0.00471	ok	0.80736	ok	0.2551	bdl	413.81	ok	4.15	ok
1001	KW_IA3_CT_T02	IA3.CT.0	IA3.CT.0.2	IA3	KW	CT	0	2	4.283		4.283						#DIV/0!	0.152076
1002	KW_IA3_CT_T282	IA3.CT.28	IA3.CT.28.2	IA3	KW	CT	28	2	3.924	0.0239	3.924	416.3	0.1068	2.6071	252.5	1.6			0.3924	ok	41.63	ok	0.00239	ok	0.00534	ok	0.26071	bdl	25.25	ok	0.32	bql
1003	KW_IA3_CT_T72	IA3.CT.7	IA3.CT.7.2	IA3	KW	CT	7	2	4.035	0.038	4.035	399.4	0.1083	2.6622	261	2.1	3.52803	0.142356	0.4035	ok	39.94	ok	0.0038	ok	0.005415	ok	0.26622	bdl	26.1	ok	0.21	ok
1004	KW_IA3_A1_T02	IA3.A1.0	IA3.A1.0.2	IA3	KW	A1	0	2	4.926	1.3589	3.5671	409.5	0.2089	2.6403	269.6	2.4			0.4926	ok	40.95	ok	0.13589	ok	0.010445	ok	0.26403	bdl	26.96	ok	0.24	ok
1005	KW_IA3_A1_T72	IA3.A1.7	IA3.A1.7.2	IA3	KW	A1	7	2	4.504	0.4551	4.0489	433.9	0.1222	2.5075	233.3	8.3			0.4504	ok	43.39	ok	0.04551	ok	0.00611	ok	0.25075	bdl	23.33	ok	0.83	ok
1006	KW_IA3_A1_T282	IA3.A1.28	IA3.A1.28.2	IA3	KW	A1	28	2	3.93	0.0241	3.9059	334.1	0.1085	2.6215	229.6	3.6			0.393	ok	33.41	bql	0.00241	ok	0.005425	ok	0.26215	bdl	22.96	ok	0.36	ok
1007	KW_IA3_A2_T02	IA3.A2.0	IA3.A2.0.2	IA3	KW	A2	0	2	8.226	5.3581	2.8679	331.4	0.1142	2.5629	255.7	4.9			0.8226	ok	33.14	ok	0.53581	ok	0.00571	ok	0.25629	bdl	25.57	ok	0.49	ok
1008	KW_IA3_A2_T72	IA3.A2.7	IA3.A2.7.2	IA3	KW	A2	7	2	8.576	4.7934	3.7826	394.8	0.1127	2.5468	240	6.2			0.8576	ok	39.48	ok	0.47934	ok	0.005635	ok	0.25468	bdl	24	ok	0.62	ok
1009	KW_IA3_A2_T282	IA3.A2.28	IA3.A2.28.2	IA3	KW	A2	28	2	5.929	2.0654	3.8636	283.8	0.108	2.5994	155.4	8.2			0.5929	ok	28.38	ok	0.20654	ok	0.0054	ok	0.25994	bdl	15.54	ok	0.82	ok
1010	KW_IA3_A3_T02	IA3.A3.0	IA3.A3.0.2	IA3	KW	A3	0	2	14.64	10.7658	3.8742	401.1	0.1281	2.6121	257.6	1.5	1.01768	0.148988	1.464	ok	40.11	ok	1.07658	ok	0.006405	ok	0.26121	bdl	25.76	ok	0.3	bql
1011	KW_IA3_A3_T72	IA3.A3.7	IA3.A3.7.2	IA3	KW	A3	7	2	13.95	9.3454	4.6046	406.2	0.1151	2.5638	227.5	3.3			1.395	ok	40.62	ok	0.93454	ok	0.005755	ok	0.25638	bdl	22.75	ok	0.33	ok
1012	KW_IA3_A3_T282	IA3.A3.28	IA3.A3.28.2	IA3	KW	A3	28	2	10.49	6.6127	3.8773	295.1	0.1123	2.5962	156.5	12.4	1.42791	0.149788	1.049	ok	29.51	ok	0.66127	ok	0.005615	ok	0.25962	bdl	15.65	ok	1.24	ok
1013	KW_IA3_AN_T02	IA3.AN.0	IA3.AN.0.2	IA3	KW	AN	0	2	14.94	9.589	5.351	6917	12.5682	2.3097	1209.5	2.3			1.494	ok	691.7	ok	0.9589	ok	0.62841	ok	0.23097	bdl	120.95	ok	0.23	ok
1014	KW_IA3_AN_T72	IA3.AN.7	IA3.AN.7.2	IA3	KW	AN	7	2	4.279	0.1447	4.1343	4833	13.7888	2.6464	663.7	576.7			0.4279	ok	483.3	ok	0.01447	ok	0.68944	ok	0.26464	bdl	66.37	ok	57.67	ok
1015	KW_IA3_AN_T282	IA3.AN.28	IA3.AN.28.2	IA3	KW	AN	28	2	4.259	0.0344	4.2246	6062	13.5544	2.5629	927.1	5242.7	3.30895	0.140928	0.4259	ok	606.2	ok	0.00344	ok	0.67772	ok	0.25629	bdl	92.71	ok	1048.54	aql
1016	KW_IA3_BK_T02	IA3.BK.0	IA3.BK.0.2	IA3	KW	BK	0	2
1017	KW_IA3_BK_T72	IA3.BK.7	IA3.BK.7.2	IA3	KW	BK	7	2
1018	KW_IA3_BK_T282	IA3.BK.28	IA3.BK.28.2	IA3	KW	BK	28	2
1019	KW_IA3_N1_T02	IA3.N1.0	IA3.N1.0.2	IA3	KW	N1	0	2	3.712	0.1819	3.712	750.6	1.695	2.5814	373.7	9.2			0.3712	ok	75.06	ok	0.01819	ok	0.08475	ok	0.25814	bdl	37.37	ok	0.92	ok
1020	KW_IA3_N1_T72	IA3.N1.7	IA3.N1.7.2	IA3	KW	N1	7	2	3.601	0.0331	3.601	841.3	1.4364	2.4673	341.9	3.1			0.3601	ok	84.13	ok	0.00331	ok	0.07182	ok	0.24673	bdl	34.19	ok	0.31	ok
1021	KW_IA3_N1_T282	IA3.N1.28	IA3.N1.28.2	IA3	KW	N1	28	2	3.595	0.0439	3.595	932.9	1.5263	2.6541	422.3	482.8			0.3595	ok	93.29	ok	0.00439	ok	0.076315	ok	0.26541	bdl	42.23	ok	48.28	ok
1022	KW_IA3_N2_T02	IA3.N2.0	IA3.N2.0.2	IA3	KW	N2	0	2	3.822	0.043	3.822	3169	6.8561	2.5605	775.5	1.4			0.3822	ok	316.9	ok	0.0043	ok	0.342805	ok	0.25605	bdl	77.55	ok	0.28	bql
1023	KW_IA3_N2_T72	IA3.N2.7	IA3.N2.7.2	IA3	KW	N2	7	2	3.931	0.0322	3.931	2923	6.8235	2.5545	781.9	5.3			0.3931	ok	292.3	ok	0.00322	ok	0.341175	ok	0.25545	bdl	78.19	ok	0.53	ok
1024	KW_IA3_N2_T282	IA3.N2.28	IA3.N2.28.2	IA3	KW	N2	28	2	3.735	0.0182	3.735	3311	6.9811	2.6141	1072.7	2476.5			0.3735	ok	331.1	ok	0.00182	ok	0.349055	ok	0.26141	bdl	107.27	ok	495.3	aql
1025	KW_IA3_N3_T02	IA3.N3.0	IA3.N3.0.2	IA3	KW	N3	0	2					16.1711	2.5532	1586.5	8.2							0.00462	ok	0.808555	ok	0.25532	bdl	158.65	ok	0.82	ok
1026	KW_IA3_N3_T72	IA3.N3.7	IA3.N3.7.2	IA3	KW	N3	7	2					15.7649	2.4579	1541.9	3.3	#DIV/0!	0.147864					0.00389	ok	0.788245	ok	0.24579	bdl	154.19	ok	0.33	ok
1027	KW_IA3_N3_T282	IA3.N3.28	IA3.N3.28.2	IA3	KW	N3	28	2	3.866	0.0033	3.866	6211	16.4541	2.2559	4644	162.9			0.3866	ok	621.1	ok	0.00234	ok	0.822705	ok	0.22559	bdl	464.4	ok	16.29	ok
1028	KW_IA3_CT_T03	IA3.CT.0	IA3.CT.0.3	IA3	KW	CT	0	3	4.28		4.28						#DIV/0!	0.132408
1029	KW_IA3_CT_T73	IA3.CT.7	IA3.CT.7.3	IA3	KW	CT	7	3	4.22	0.0737	4.22	418.8	0.1071	2.5592	221.5	6.9			0.422	ok	41.88	ok	0.00737	ok	0.005355	ok	0.25592	bdl	22.15	ok	0.69	ok
1030	KW_IA3_CT_T283	IA3.CT.28	IA3.CT.28.3	IA3	KW	CT	28	3	3.83	0.0367	3.83	344.6	0.1124	2.6017	247	2.7	3.73243	0.142952	0.383	ok	34.46	ok	0.00367	ok	0.00562	ok	0.26017	bdl	24.7	ok	0.27	ok
1031	KW_IA3_A1_T03	IA3.A1.0	IA3.A1.0.3	IA3	KW	A1	0	3	5.281	1.4046	3.8764	422.1	0.1515	2.6222	270.6	10.8			0.5281	ok	42.21	ok	0.14046	ok	0.007575	ok	0.26222	bdl	27.06	ok	1.08	ok
1032	KW_IA3_A1_T73	IA3.A1.7	IA3.A1.7.3	IA3	KW	A1	7	3	4.889	0.2867	4.6023	474.4	0.1139	2.5379	236.2	3.4			0.4889	ok	47.44	ok	0.02867	ok	0.005695	ok	0.25379	bdl	23.62	ok	0.34	ok
1033	KW_IA3_A1_T283	IA3.A1.28	IA3.A1.28.3	IA3	KW	A1	28	3	3.974	0.0561	3.9179	354.3	0.1148	2.5617	234.9	9.2			0.3974	ok	35.43	ok	0.00561	ok	0.00574	ok	0.25617	bdl	23.49	ok	0.92	ok
1034	KW_IA3_A2_T03	IA3.A2.0	IA3.A2.0.3	IA3	KW	A2	0	3	9.337	4.8944	4.4426	379.6	0.1286	2.3869	235.9	2.8			0.9337	ok	37.96	ok	0.48944	ok	0.00643	ok	0.23869	bdl	23.59	ok	0.28	ok
1035	KW_IA3_A2_T73	IA3.A2.7	IA3.A2.7.3	IA3	KW	A2	7	3	8.695	4.8291	3.8659	372.2	0.2415	2.6186	256.9	9.9			0.8695	ok	37.22	ok	0.48291	ok	0.012075	ok	0.26186	bdl	25.69	ok	0.99	ok
1036	KW_IA3_A2_T283	IA3.A2.28	IA3.A2.28.3	IA3	KW	A2	28	3	6.003	2.1524	3.8506	299.7	0.1136	2.5668	163.1	6.5			0.6003	ok	29.97	ok	0.21524	ok	0.00568	ok	0.25668	bdl	16.31	ok	0.65	ok
1037	KW_IA3_A3_T03	IA3.A3.0	IA3.A3.0.3	IA3	KW	A3	0	3	15.01	11.4103	3.5997	401.5	0.125	2.628	259.3	2.4	0.906356	0.136044	1.501	ok	40.15	ok	1.14103	ok	0.00625	ok	0.2628	bdl	25.93	ok	0.24	ok
1038	KW_IA3_A3_T73	IA3.A3.7	IA3.A3.7.3	IA3	KW	A3	7	3	14.67	7.782	6.888	400.9	0.112	2.3437	206.5	4			1.467	ok	40.09	ok	0.7782	ok	0.0056	ok	0.23437	bdl	20.65	ok	0.4	ok
1039	KW_IA3_A3_T283	IA3.A3.28	IA3.A3.28.3	IA3	KW	A3	28	3	8.56	6.7361	1.8239	258.5	0.122	2.6359	160.6	15.6			0.856	ok	25.85	ok	0.67361	ok	0.0061	ok	0.26359	bdl	16.06	ok	1.56	ok
1040	KW_IA3_AN_T03	IA3.AN.0	IA3.AN.0.3	IA3	KW	AN	0	3	15	10.0437	4.9563	6377	13.0914	2.4275	1279	7.8			1.5	ok	637.7	ok	1.00437	ok	0.65457	ok	0.24275	bdl	127.9	ok	0.78	ok
1041	KW_IA3_AN_T73	IA3.AN.7	IA3.AN.7.3	IA3	KW	AN	7	3	4.285	0.1033	4.1817	6021	13.6301	2.4633	679.9	571.3			0.4285	ok	602.1	ok	0.01033	ok	0.681505	ok	0.24633	bdl	67.99	ok	57.13	ok
1042	KW_IA3_AN_T283	IA3.AN.28	IA3.AN.28.3	IA3	KW	AN	28	3	4.222	0.0448	4.1772	5995	13.5858	2.5738	994.9	5233.2	3.76788	0.15908	0.4222	ok	599.5	ok	0.00448	ok	0.67929	ok	0.25738	bdl	99.49	ok	1046.64	aql
1043	KW_IA3_BK_T03	IA3.BK.0	IA3.BK.0.3	IA3	KW	BK	0	3
1044	KW_IA3_BK_T73	IA3.BK.7	IA3.BK.7.3	IA3	KW	BK	7	3
1045	KW_IA3_BK_T283	IA3.BK.28	IA3.BK.28.3	IA3	KW	BK	28	3
1046	KW_IA3_N1_T73	IA3.N1.7	IA3.N1.7.3	IA3	KW	N1	7	3	3.442	0.0587	3.442	778.1	1.3935	2.4108	329.8	2.8			0.3442	ok	77.81	ok	0.00587	ok	0.069675	ok	0.24108	bdl	32.98	ok	0.28	ok
1047	KW_IA3_N1_T03	IA3.N1.0	IA3.N1.0.3	IA3	KW	N1	0	3	4.019	0.064	4.019	933.7	1.5848	2.4962	352.3	10.1			0.4019	ok	93.37	ok	0.0064	ok	0.07924	ok	0.24962	bdl	35.23	ok	1.01	ok
1048	KW_IA3_N1_T283	IA3.N1.28	IA3.N1.28.3	IA3	KW	N1	28	3	3.977	0.048	3.977	1025	1.5155	2.6216	430.8	481.1			0.3977	ok	102.5	ok	0.0048	ok	0.075775	ok	0.26216	bdl	43.08	ok	48.11	ok
1049	KW_IA3_N2_T03	IA3.N2.0	IA3.N2.0.3	IA3	KW	N2	0	3	3.754	0.0698	3.754	3568	6.6707	2.4483	736.6	3.9			0.3754	ok	356.8	ok	0.00698	ok	0.333535	ok	0.24483	bdl	73.66	ok	0.39	ok
1050	KW_IA3_N2_T73	IA3.N2.7	IA3.N2.7.3	IA3	KW	N2	7	3	3.96	0.0543	3.96	3038	7.2873	2.5777	785.7	10.1			0.396	ok	303.8	ok	0.00543	ok	0.364365	ok	0.25777	bdl	78.57	ok	1.01	ok
1051	KW_IA3_N2_T283	IA3.N2.28	IA3.N2.28.3	IA3	KW	N2	28	3	3.925	0.046	3.925	3181	7.0146	2.4502	995.1	2411.2			0.3925	ok	318.1	ok	0.0046	ok	0.35073	ok	0.24502	bdl	99.51	ok	482.24	aql
1052	KW_IA3_N3_T03	IA3.N3.0	IA3.N3.0.3	IA3	KW	N3	0	3	3.928	0.0619	3.928	6767	14.4931	2.5976	1394.7	2.9	3.93167	0.154436	0.3928	ok	676.7	ok	0.00064	bdl	0.724655	ok	0.25976	bdl	139.47	ok	0.29	ok
1053	KW_IA3_N3_T73	IA3.N3.7	IA3.N3.7.3	IA3	KW	N3	7	3	3.806	0.0462	3.806	6757	15.0851	2.4306	1401.3	7.3			0.3806	ok	675.7	ok	0.00619	ok	0.754255	ok	0.24306	bdl	140.13	ok	0.73	ok
1054	KW_IA3_N3_T283	IA3.N3.28	IA3.N3.28.3	IA3	KW	N3	28	3	3.8	0.0234	3.8		13.5865	3.0403	1975.5	1007.8							0.00066	bdl	0.679325	ok	0.30403	bql	197.55	ok	100.78	ok
1055	ST_NC1_CT_T01	NC1.CT.0	NC1.CT.0.1	NC1	ST	CT	0	1	14.96		14.96						#DIV/0!	0.519518
1056	ST_NC1_CT_T71	NC1.CT.7	NC1.CT.7.1	NC1	ST	CT	7	1	14.57	0.1167	14.57	639.7	0.7667	36.1564	0	1.8			0.7285	ok	31.985	ok	0.01167	ok	0.038335	ok	3.61564	aql	0	bdl	0.18	ok
1057	ST_NC1_CT_T281	NC1.CT.28	NC1.CT.28.1	NC1	ST	CT	28	1	14.46	0.0908	14.46	614.9	0.7569	35.8047	0	2.7	3.52862	0.510238	0.723	ok	30.745	ok	0.00908	ok	0.037845	ok	3.58047	aql	0	bdl	0.27	ok
1058	ST_NC1_A1_T01	NC1.A1.0	NC1.A1.0.1	NC1	ST	A1	0	1	14.89	1.4926	13.3974	620	0.8022	35.817	0	1.6			0.7445	ok	31	ok	0.14926	ok	0.04011	ok	3.5817	aql	0	bdl	0.32	bql
1059	ST_NC1_A1_T71	NC1.A1.7	NC1.A1.7.1	NC1	ST	A1	7	1	14.37	0.104	14.266	595.4	0.7817	34.0078	0	2.5			0.7185	ok	29.77	ok	0.0104	ok	0.039085	ok	3.40078	aql	0	bdl	0.25	ok
1060	ST_NC1_A1_T281	NC1.A1.28	NC1.A1.28.1	NC1	ST	A1	28	1	14.36	0.0902	14.2698	587.2	0.7961	35.8626	0	2.3			0.718	ok	29.36	ok	0.00902	ok	0.039805	ok	3.58626	aql	0	bdl	0.23	ok
1061	ST_NC1_A2_T01	NC1.A2.0	NC1.A2.0.1	NC1	ST	A2	0	1	17.11	5.585	11.525	601.6	0.7679	35.8462	0	2.9			0.8555	ok	30.08	ok	0.5585	ok	0.038395	ok	3.58462	aql	0	bdl	0.29	ok
1062	ST_NC1_A2_T71	NC1.A2.7	NC1.A2.7.1	NC1	ST	A2	7	1	16.68	2.4942	14.1858	526.3	0.8454	36.2584	0	2.5			0.834	ok	26.315	ok	0.24942	ok	0.04227	ok	3.62584	aql	0	bdl	0.25	ok
1063	ST_NC1_A2_T281	NC1.A2.28	NC1.A2.28.1	NC1	ST	A2	28	1	15.08	0	15.08	527.6	0.7605	34.4689	0	1.9			0.754	ok	26.38	ok	0	bdl	0.038025	ok	3.44689	aql	0	bdl	0.19	ok
1064	ST_NC1_A3_T01	NC1.A3.0	NC1.A3.0.1	NC1	ST	A3	0	1	24.55	9.9732	14.5768	639.5	0.7697	35.2095	0	2.5	2.126	0.521934	1.2275	ok	31.975	ok	0.99732	ok	0.038485	ok	3.52095	aql	0	bdl	0.25	ok
1065	ST_NC1_A3_T71	NC1.A3.7	NC1.A3.7.1	NC1	ST	A3	7	1	22.01	7.3211	14.6889	553.6	0.7787	35.9559	0	2.1			1.1005	ok	27.68	ok	0.73211	ok	0.038935	ok	3.59559	aql	0	bdl	0.21	ok
1066	ST_NC1_A3_T281	NC1.A3.28	NC1.A3.28.1	NC1	ST	A3	28	1	16.31	1.2679	15.0421	441	0.7834	36.0537	0	0			0.8155	ok	22.05	ok	0.12679	ok	0.03917	ok	3.60537	aql	0	bdl	0	bdl
1067	ST_NC1_AN_T01	NC1.AN.0	NC1.AN.0.1	NC1	ST	AN	0	1	24.36	9.8942	14.4658	6398	13.5854	35.2189	1001.4	0	2.10779	0.513458	1.218	ok	319.9	ok	0.98942	ok	0.67927	ok	3.52189	aql	100.14	ok	0	bdl
1068	ST_NC1_AN_T71	NC1.AN.7	NC1.AN.7.1	NC1	ST	AN	7	1	14.55	0.1001	14.4499	6100	13.5829	35.453	17.9	860.3			0.7275	ok	305	ok	0.01001	ok	0.679145	ok	3.5453	aql	1.79	ok	86.03	ok
1069	ST_NC1_AN_T281	NC1.AN.28	NC1.AN.28.1	NC1	ST	AN	28	1	14.68	0.0533	14.6267	6040	13.5004	35.0318	5593.2	2.2	3.4415	0.505212	0.734	ok	302	ok	0.00533	ok	0.67502	ok	3.50318	aql	559.32	ok	0.22	ok
1070	ST_NC1_BK_T01	NC1.BK.0	NC1.BK.0.1	NC1	ST	BK	0	1	0.3053	0.0422	0.3053	55.29	0.0104	0	0	0			0.015265	bql	2.7645	bql	0.00422	ok	0.00104	bdl	0	bdl	0	bdl	0	bdl
1071	ST_NC1_BK_T71	NC1.BK.7	NC1.BK.7.1	NC1	ST	BK	7	1	0.501	0.0508	0.501	69.86	0.0139	0.0007	0	0			0.02505	bql	3.493	bql	0.00508	ok	0.00139	bql	7e-05	bdl	0	bdl	0	bdl
1072	ST_NC1_BK_T281	NC1.BK.28	NC1.BK.28.1	NC1	ST	BK	28	1	0.7259	0.0538	0.7259	49.28	0.011	0.0021	1.3	0			0.036295	ok	2.464	bql	0.00538	ok	0.0011	bdl	0.00021	bdl	0.26	bdl	0	bdl
1073	ST_NC1_N1_T01	NC1.N1.0	NC1.N1.0.1	NC1	ST	N1	0	1	14.52	0.1215	14.52	1219	2.1276	35.8532	103.2	1.6			0.726	ok	60.95	ok	0.01215	ok	0.10638	ok	3.58532	aql	10.32	ok	0.32	bql
1074	ST_NC1_N1_T71	NC1.N1.7	NC1.N1.7.1	NC1	ST	N1	7	1	14.14	0.0629	14.14	1230	2.0916	35.6385	109.8	2.3			0.707	ok	61.5	ok	0.00629	ok	0.10458	ok	3.56385	aql	10.98	ok	0.23	ok
1075	ST_NC1_N1_T281	NC1.N1.28	NC1.N1.28.1	NC1	ST	N1	28	1	14.7	0.0533	14.7	1203	2.0811	35.5717	105.4	2.5			0.735	ok	60.15	ok	0.00533	ok	0.104055	ok	3.55717	aql	10.54	ok	0.25	ok
1076	ST_NC1_N2_T01	NC1.N2.0	NC1.N2.0.1	NC1	ST	N2	0	1	14.74	0.0942	14.74	3512	7.2312	35.3701	464.6	1.8			0.737	ok	175.6	ok	0.00942	ok	0.36156	ok	3.53701	aql	46.46	ok	0.18	ok
1077	ST_NC1_N2_T71	NC1.N2.7	NC1.N2.7.1	NC1	ST	N2	7	1	14.8	0.0791	14.8	3526	7.2536	35.6135	465.9	2.3			0.74	ok	176.3	ok	0.00791	ok	0.36268	ok	3.56135	aql	46.59	ok	0.23	ok
1078	ST_NC1_N2_T281	NC1.N2.28	NC1.N2.28.1	NC1	ST	N2	28	1	14.45	0.0559	14.45	3464	7.2282	35.0003	461.3	2.9			0.7225	ok	173.2	ok	0.00559	ok	0.36141	ok	3.50003	aql	46.13	ok	0.29	ok
1079	ST_NC1_N3_T01	NC1.N3.0	NC1.N3.0.1	NC1	ST	N3	0	1	14.06	0.0734	14.06	6169	13.5837	34.3877	980.1	1.1			0.703	ok	308.45	ok	0.00734	ok	0.679185	ok	3.43877	aql	98.01	ok	0.22	bql
1080	ST_NC1_N3_T71	NC1.N3.7	NC1.N3.7.1	NC1	ST	N3	7	1	14.6	0.0698	14.6	6617	13.8624	35.2475	1012.7	1.2			0.73	ok	330.85	ok	0.00698	ok	0.69312	ok	3.52475	aql	101.27	ok	0.24	bql
1081	ST_NC1_N3_T281	NC1.N3.28	NC1.N3.28.1	NC1	ST	N3	28	1	13.32	0	13.32	6180	13.8851	35.5982	1001.1	1.4			0.666	ok	309	ok	0	bdl	0.694255	ok	3.55982	aql	100.11	ok	0.28	bql
1082	ST_NC1_CT_T02	NC1.CT.0	NC1.CT.0.2	NC1	ST	CT	0	2	14.96	0.0496	14.96	659.8	0.849	35.8516	0	2.9	3.49999	0.523598	1.496	ok	65.98	ok	0.00496	ok	0.04245	ok	1.79258	ok	0	bdl	0.58	bql
1083	ST_NC1_CT_T72	NC1.CT.7	NC1.CT.7.2	NC1	ST	CT	7	2	14.76	0.0491	14.76	618.6	0.8066	35.7393	0	2.5			1.476	ok	61.86	ok	0.00491	ok	0.04033	ok	1.78697	ok	0	bdl	0.5	bql
1084	ST_NC1_CT_T282	NC1.CT.28	NC1.CT.28.2	NC1	ST	CT	28	2	13.73	0.0374	13.73	612.9	0.819	35.7712	0	2.5	3.7357	0.512912	1.373	ok	61.29	ok	0.00374	ok	0.04095	ok	1.78856	ok	0	bdl	0.5	bql
1085	ST_NC1_A1_T02	NC1.A1.0	NC1.A1.0.2	NC1	ST	A1	0	2	15.75	1.3014	14.4486	615.7	0.8566	35.5679	0	2.7			1.575	ok	61.57	ok	0.13014	ok	0.04283	ok	1.7784	ok	0	bdl	0.54	bql
1086	ST_NC1_A1_T72	NC1.A1.7	NC1.A1.7.2	NC1	ST	A1	7	2	15.18	0.0418	15.1382	584.3	0.8521	35.5238	0	2.7			1.518	ok	58.43	ok	0.00418	ok	0.042605	ok	1.77619	ok	0	bdl	0.54	bql
1087	ST_NC1_A1_T282	NC1.A1.28	NC1.A1.28.2	NC1	ST	A1	28	2	15.22	0.0312	15.1888	610.4	0.8312	34.7839	0	2.4			1.522	ok	61.04	ok	0.00312	ok	0.04156	ok	1.7392	ok	0	bdl	0.48	bql
1088	ST_NC1_A2_T02	NC1.A2.0	NC1.A2.0.2	NC1	ST	A2	0	2	19.31	4.8741	14.4359	627.4	0.8154	34.3447	0	2.2			1.931	ok	62.74	ok	0.48741	ok	0.04077	ok	1.71724	ok	0	bdl	0.44	bql
1089	ST_NC1_A2_T72	NC1.A2.7	NC1.A2.7.2	NC1	ST	A2	7	2	16.29	2.0463	14.2437	540.8	0.7888	35.0608	0	2.6			1.629	ok	54.08	ok	0.20463	ok	0.03944	ok	1.75304	ok	0	bdl	0.52	bql
1090	ST_NC1_A2_T282	NC1.A2.28	NC1.A2.28.2	NC1	ST	A2	28	2	14.89	0.0371	14.8529	503	0.8226	33.6799	0	7.9			1.489	ok	50.3	ok	0.00371	ok	0.04113	ok	1.684	ok	0	bdl	0.79	ok
1091	ST_NC1_A3_T02	NC1.A3.0	NC1.A3.0.2	NC1	ST	A3	0	2	24.9	9.5983	15.3017	679.1	0.7605	34.0942	0.1	1.9	2.1221	0.528402	2.49	ok	67.91	ok	0.95983	ok	0.038025	ok	1.70471	ok	0.02	bdl	0.38	bdl
1092	ST_NC1_A3_T72	NC1.A3.7	NC1.A3.7.2	NC1	ST	A3	7	2	22.08	7.0922	14.9878	568	0.8659	35.4125	0	2.2			2.208	ok	56.8	ok	0.70922	ok	0.043295	ok	1.77063	ok	0	bdl	0.44	bql
1093	ST_NC1_A3_T282	NC1.A3.28	NC1.A3.28.2	NC1	ST	A3	28	2	16.88	1.8452	15.0348	467.8	0.8353	35.5747	0	2.4	3.05135	0.515068	1.688	ok	46.78	ok	0.18452	ok	0.041765	ok	1.77874	ok	0	bdl	0.48	bql
1094	ST_NC1_AN_T02	NC1.AN.0	NC1.AN.0.2	NC1	ST	AN	0	2	24.75	9.9976	14.7524	6549	13.5437	34.4171	957.5	1.6	2.04183	0.505352	2.475	ok	654.9	ok	0.99976	ok	0.677185	ok	1.72086	ok	95.75	ok	0.32	bdl
1095	ST_NC1_AN_T72	NC1.AN.7	NC1.AN.7.2	NC1	ST	AN	7	2	14.51	0.0371	14.4729	6038	13.6383	35.6494	0.2	968.1			1.451	ok	603.8	ok	0.00371	ok	0.681915	ok	1.78247	ok	0.04	bdl	96.81	ok
1096	ST_NC1_AN_T282	NC1.AN.28	NC1.AN.28.2	NC1	ST	AN	28	2	14.32	0	14.32	6216	13.7495	35.8294	903.1	5.2	3.52679	0.505036	1.432	ok	621.6	ok	0	bdl	0.687475	ok	1.79147	ok	90.31	ok	0.52	ok
1097	ST_NC1_BK_T02	NC1.BK.0	NC1.BK.0.2	NC1	ST	BK	0	2	0.727	0.0132	0.727	46.35	0.0151	0	0	0			0.0727	ok	4.635	bql	0.00132	ok	0.000755	ok	0	bdl	0	bdl	0	bdl
1098	ST_NC1_BK_T72	NC1.BK.7	NC1.BK.7.2	NC1	ST	BK	7	2	0.7001	0.0149	0.7001	55.43	0.0217	0.0007	0.6	0			0.07001	ok	5.543	bql	0.00149	ok	0.001085	ok	7e-05	bdl	0.12	bdl	0	bdl
1099	ST_NC1_BK_T282	NC1.BK.28	NC1.BK.28.2	NC1	ST	BK	28	2	0.8253	0.0027	0.8253	34.74	0.0123	0.0009	0.7	0			0.08253	ok	3.474	bql	0.00054	bdl	0.00123	bql	9e-05	bdl	0.14	bdl	0	bdl
1100	ST_NC1_N1_T02	NC1.N1.0	NC1.N1.0.2	NC1	ST	N1	0	2	14.46	0.0633	14.46	1190	2.1268	36.0557	0	1.6			1.446	ok	119	ok	0.00633	ok	0.10634	ok	1.80279	ok	0	bdl	0.32	bdl
1101	ST_NC1_N1_T72	NC1.N1.7	NC1.N1.7.2	NC1	ST	N1	7	2	14.39	0.0344	14.39	1216	2.1295	36.3152	0	1.6			1.439	ok	121.6	ok	0.00344	ok	0.106475	ok	1.81576	ok	0	bdl	0.32	bdl
1102	ST_NC1_N1_T282	NC1.N1.28	NC1.N1.28.2	NC1	ST	N1	28	2	14.46	0.0311	14.46	1254	2.1131	35.7861	0	2.1			1.446	ok	125.4	ok	0.00311	ok	0.105655	ok	1.7893	ok	0	bdl	0.42	bdl
1103	ST_NC1_N2_T02	NC1.N2.0	NC1.N2.0.2	NC1	ST	N2	0	2	14.38	0.048	14.38	3509	7.4526	35.4467	0	1.8			1.438	ok	350.9	ok	0.0048	ok	0.37263	ok	1.77233	ok	0	bdl	0.36	bdl
1104	ST_NC1_N2_T72	NC1.N2.7	NC1.N2.7.2	NC1	ST	N2	7	2	13.76	0.0463	13.76	3406	7.374	35.8061	0	1.4			1.376	ok	340.6	ok	0.00463	ok	0.3687	ok	1.79031	ok	0	bdl	0.28	bdl
1105	ST_NC1_N2_T282	NC1.N2.28	NC1.N2.28.2	NC1	ST	N2	28	2	14.48	0	14.48	3691	7.4214	36.2516	0	2.1			1.448	ok	369.1	ok	0	bdl	0.37107	ok	1.81258	ok	0	bdl	0.42	bdl
1106	ST_NC1_N3_T02	NC1.N3.0	NC1.N3.0.2	NC1	ST	N3	0	2	14.52	0.0256	14.52	6616	13.069	34.666	795	2			1.452	ok	661.6	ok	0.00256	ok	0.65345	ok	1.7333	ok	79.5	ok	0.4	bdl
1107	ST_NC1_N3_T72	NC1.N3.7	NC1.N3.7.2	NC1	ST	N3	7	2	14.55	0.0155	14.55	6738	13.6601	36.8443	0	2.2			1.455	ok	673.8	ok	0.00155	ok	0.683005	ok	1.84221	ok	0	bdl	0.44	bql
1108	ST_NC1_N3_T282	NC1.N3.28	NC1.N3.28.2	NC1	ST	N3	28	2	14.5	0.0066	14.5	6737	13.7731	35.4186	0	3.3			1.45	ok	673.7	ok	0.00132	bql	0.688655	ok	1.77093	ok	0	bdl	0.66	bql
1109	ST_NC1_CT_T03	NC1.CT.0	NC1.CT.0.3	NC1	ST	CT	0	3	14.26	0.0604	14.26	611.6	0.8647	35.7527	20.2	2.4	3.61739	0.51584	1.426	ok	61.16	ok	0.00604	ok	0.043235	ok	1.78763	ok	2.02	ok	0.48	bql
1110	ST_NC1_CT_T73	NC1.CT.7	NC1.CT.7.3	NC1	ST	CT	7	3	15.22	0.0516	15.22	635	0.8324	35.7659	24.6	2.4			1.522	ok	63.5	ok	0.00516	ok	0.04162	ok	1.7883	ok	2.46	ok	0.48	bql
1111	ST_NC1_CT_T283	NC1.CT.28	NC1.CT.28.3	NC1	ST	CT	28	3	13.72	0.0184	13.72	600.5	0.7569	33.9604	22	0	3.71813	0.510128	1.372	ok	60.05	ok	0.00184	ok	0.037845	ok	1.69802	ok	2.2	ok	0	bdl
1112	ST_NC1_A1_T03	NC1.A1.0	NC1.A1.0.3	NC1	ST	A1	0	3	15.66	1.1618	14.4982	636	0.7789	33.8276	16.4	2.1			1.566	ok	63.6	ok	0.11618	ok	0.038945	ok	1.69138	ok	1.64	ok	0.42	bdl
1113	ST_NC1_A1_T73	NC1.A1.7	NC1.A1.7.3	NC1	ST	A1	7	3	14.66	0.042	14.618	586.7	0.7898	34.3488	0	2.2			1.466	ok	58.67	ok	0.0042	ok	0.03949	ok	1.71744	ok	0	bdl	0.44	bql
1114	ST_NC1_A1_T283	NC1.A1.28	NC1.A1.28.3	NC1	ST	A1	28	3	14.75	0.023	14.727	570.6	0.8296	35.9641	0	2			1.475	ok	57.06	ok	0.0023	ok	0.04148	ok	1.79821	ok	0	bdl	0.4	bdl
1115	ST_NC1_A2_T03	NC1.A2.0	NC1.A2.0.3	NC1	ST	A2	0	3	20.06	4.8456	15.2144	672.4	0.8196	35.0347	0	1.9			2.006	ok	67.24	ok	0.48456	ok	0.04098	ok	1.75174	ok	0	bdl	0.38	bdl
1116	ST_NC1_A2_T73	NC1.A2.7	NC1.A2.7.3	NC1	ST	A2	7	3	17.43	2.2443	15.1857	542.1	0.8666	36.0749	0	2.2			1.743	ok	54.21	ok	0.22443	ok	0.04333	ok	1.80375	ok	0	bdl	0.44	bql
1117	ST_NC1_A2_T283	NC1.A2.28	NC1.A2.28.3	NC1	ST	A2	28	3	15.14	0.0444	15.0956	494.2	0.8102	35.6082	0	4.3			1.514	ok	49.42	ok	0.00444	ok	0.04051	ok	1.78041	ok	0	bdl	0.86	bql
1118	ST_NC1_A3_T03	NC1.A3.0	NC1.A3.0.3	NC1	ST	A3	0	3	24.26	10.2663	13.9937	635.4	0.8184	35.9073	0.1	1.7	2.15469	0.522728	2.426	ok	63.54	ok	1.02663	ok	0.04092	ok	1.79537	ok	0.02	bdl	0.34	bdl
1119	ST_NC1_A3_T73	NC1.A3.7	NC1.A3.7.3	NC1	ST	A3	7	3	22.84	6.9551	15.8849	544.8	0.8868	36.1658	0	2			2.284	ok	54.48	ok	0.69551	ok	0.04434	ok	1.80829	ok	0	bdl	0.4	bdl
1120	ST_NC1_A3_T283	NC1.A3.28	NC1.A3.28.3	NC1	ST	A3	28	3	17.06	1.8736	15.1864	403.5	0.8601	36.1572	0	1.4	3.11013	0.530588	1.706	ok	40.35	ok	0.18736	ok	0.043005	ok	1.80786	ok	0	bdl	0.28	bdl
1121	ST_NC1_AN_T03	NC1.AN.0	NC1.AN.0.3	NC1	ST	AN	0	3	21.42	9.0769	12.3431	5247	13.39	35.1654	964.8	1.5	2.413	0.516864	2.142	ok	524.7	ok	0.90769	ok	0.6695	ok	1.75827	ok	96.48	ok	0.3	bdl
1122	ST_NC1_AN_T73	NC1.AN.7	NC1.AN.7.3	NC1	ST	AN	7	3	15.25	0.0239	15.2261	5891	13.8117	36.1426	0	965.8			1.525	ok	589.1	ok	0.00239	ok	0.690585	ok	1.80713	ok	0	bdl	96.58	ok
1123	ST_NC1_AN_T283	NC1.AN.28	NC1.AN.28.3	NC1	ST	AN	28	3	14.97	0.0022	14.9678	6032	13.7845	36.1495	977.6	2.2	3.4011	0.509144	1.497	ok	603.2	ok	0.00044	bdl	0.689225	ok	1.80748	ok	97.76	ok	0.44	bql
1124	ST_NC1_BK_T03	NC1.BK.0	NC1.BK.0.3	NC1	ST	BK	0	3		0.0175			0.0337	0.0034	0.9	0							0.00175	ok	0.001685	ok	0.00034	bdl	0.18	bdl	0	bdl
1125	ST_NC1_BK_T73	NC1.BK.7	NC1.BK.7.3	NC1	ST	BK	7	3		0.0167			0.018	0	0	0							0.00167	ok	0.0009	ok	0	bdl	0	bdl	0	bdl
1126	ST_NC1_BK_T283	NC1.BK.28	NC1.BK.28.3	NC1	ST	BK	28	3		0.0042			0.0146	0.0011	0.7	0							0.00084	bdl	0.00146	bql	0.00011	bdl	0.14	bdl	0	bdl
1127	ST_NC1_N1_T03	NC1.N1.0	NC1.N1.0.3	NC1	ST	N1	0	3	15.4	0.0707	15.4	1197	2.1923	36.336	0.1	1.3			1.54	ok	119.7	ok	0.00707	ok	0.109615	ok	1.8168	ok	0.02	bdl	0.26	bdl
1128	ST_NC1_N1_T73	NC1.N1.7	NC1.N1.7.3	NC1	ST	N1	7	3	14.52	0.0527	14.52	1193	2.1297	36.5755	0	1.3			1.452	ok	119.3	ok	0.00527	ok	0.106485	ok	1.82878	ok	0	bdl	0.26	bdl
1129	ST_NC1_N1_T283	NC1.N1.28	NC1.N1.28.3	NC1	ST	N1	28	3	15.08	0.0404	15.08	1182	2.0931	35.7077	0.4	2.1			1.508	ok	118.2	ok	0.00404	ok	0.104655	ok	1.78539	ok	0.08	bdl	0.42	bdl
1130	ST_NC1_N2_T03	NC1.N2.0	NC1.N2.0.3	NC1	ST	N2	0	3	15.59	0.0414	15.59	3537	7.2947	36.1038	461.9	1.3			1.559	ok	353.7	ok	0.00414	ok	0.364735	ok	1.80519	ok	46.19	ok	0.26	bdl
1131	ST_NC1_N2_T73	NC1.N2.7	NC1.N2.7.3	NC1	ST	N2	7	3	14.67	0.0223	14.67	3418	7.3358	36.3058	593.2	1.2			1.467	ok	341.8	ok	0.00223	ok	0.36679	ok	1.81529	ok	59.32	ok	0.24	bdl
1132	ST_NC1_N2_T283	NC1.N2.28	NC1.N2.28.3	NC1	ST	N2	28	3	14.95	0.0162	14.95	3475	7.2807	36.2063	492.3	2.4			1.495	ok	347.5	ok	0.00162	ok	0.364035	ok	1.81032	ok	49.23	ok	0.48	bql
1133	ST_NC1_N3_T03	NC1.N3.0	NC1.N3.0.3	NC1	ST	N3	0	3	15.63	0.0359	15.63	6577	13.8826	36.4495	967.7	1.8			1.563	ok	657.7	ok	0.00359	ok	0.69413	ok	1.82248	ok	96.77	ok	0.36	bdl
1134	ST_NC1_N3_T73	NC1.N3.7	NC1.N3.7.3	NC1	ST	N3	7	3	15.17	0.0234	15.17	6581	13.9338	36.4002	1095.1	2.1			1.517	ok	658.1	ok	0.00234	ok	0.69669	ok	1.82001	ok	109.51	ok	0.42	bdl
1135	ST_NC1_N3_T283	NC1.N3.28	NC1.N3.28.3	NC1	ST	N3	28	3	14.65	0.0072	14.65	6150	13.9606	34.6949	1101.6	2.8			1.465	ok	615	ok	0.00144	bql	0.69803	ok	1.73474	ok	110.16	ok	0.56	bql
1136	ST_NC2_CT_T01	NC2.CT.0	NC2.CT.0.1	NC2	ST	CT	0	1	13.53	0.0864	13.53	718.8	0.7514	81.6452	64.5	2.7	#DIV/0!	0.395296
1137	ST_NC2_CT_T71	NC2.CT.7	NC2.CT.7.1	NC2	ST	CT	7	1	12.77	0.0673	12.77	701.6	0.6245	62.5256	0	4.4			2.1709	ok	35.08	ok	0.00673	ok	0.031225	ok	6.25256	aql	0	bdl	0.44	ok
1138	ST_NC2_CT_T281	NC2.CT.28	NC2.CT.28.1	NC2	ST	CT	28	1	12.4	0.0723	12.4	736.4	0.7613	79.1362	0	4.3	3.07005	0.380686	2.108	ok	36.82	ok	0.00723	ok	0.038065	ok	7.91362	aql	0	bdl	0.43	ok
1139	ST_NC2_A1_T01	NC2.A1.0	NC2.A1.0.1	NC2	ST	A1	0	1	13.58	1.5263	12.0537	707.7	0.7879	81.8622	0	4			2.3086	ok	35.385	ok	0.15263	ok	0.039395	ok	8.18622	aql	0	bdl	0.4	ok
1140	ST_NC2_A1_T71	NC2.A1.7	NC2.A1.7.1	NC2	ST	A1	7	1	12.97	0.0647	12.9053	685.1	0.726	81.6127	0	4.4			2.2049	ok	34.255	ok	0.00647	ok	0.0363	ok	8.16127	aql	0	bdl	0.44	ok
1141	ST_NC2_A1_T281	NC2.A1.28	NC2.A1.28.1	NC2	ST	A1	28	1	12.17	0.0839	12.0861	658.9	0.7266	80.6399	0	4.5			2.0689	ok	32.945	ok	0.00839	ok	0.03633	ok	8.06399	aql	0	bdl	0.45	ok
1142	ST_NC2_A2_T01	NC2.A2.0	NC2.A2.0.1	NC2	ST	A2	0	1	18.27	5.4872	12.7828	718.3	0.9176	79.0838	0	3.9			3.1059	ok	35.915	ok	0.54872	ok	0.04588	ok	7.90838	aql	0	bdl	0.39	ok
1143	ST_NC2_A2_T71	NC2.A2.7	NC2.A2.7.1	NC2	ST	A2	7	1	16.03	3.421	12.609	683.8	0.7321	76.6931	0	4.8			2.7251	ok	34.19	ok	0.3421	ok	0.036605	ok	7.66931	aql	0	bdl	0.48	ok
1144	ST_NC2_A2_T281	NC2.A2.28	NC2.A2.28.1	NC2	ST	A2	28	1	12.1	0.0937	12.0063	582	0.6873	62.8311	0	4.7			2.057	ok	29.1	ok	0.00937	ok	0.034365	ok	6.28311	aql	0	bdl	0.47	ok
1145	ST_NC2_A3_T01	NC2.A3.0	NC2.A3.0.1	NC2	ST	A3	0	1	23.25	9.9599	13.2901	758.2	0.7316	77.8815	0	4	1.68116	0.39087	3.9525	ok	37.91	ok	0.99599	ok	0.03658	ok	7.78815	aql	0	bdl	0.4	ok
1146	ST_NC2_A3_T71	NC2.A3.7	NC2.A3.7.1	NC2	ST	A3	7	1	21.42	8.0181	13.4019	682	0.7038	76.8554	0	4.4			3.6414	ok	34.1	ok	0.80181	ok	0.03519	ok	7.68554	aql	0	bdl	0.44	ok
1147	ST_NC2_A3_T281	NC2.A3.28	NC2.A3.28.1	NC2	ST	A3	28	1	14.13	8.0181	6.1119	544.2	0.7038	76.8554	0	4.4	2.75142	0.388776	2.4021	ok	27.21	ok	0.80181	ok	0.03519	ok	7.68554	aql	0	bdl	0.44	ok
1148	ST_NC2_AN_T01	NC2.AN.0	NC2.AN.0.1	NC2	ST	AN	0	1	23.22	10.0562	13.1638	6355	13.6535	80.0464	1172.3	3.2	1.7555	0.407626	3.9474	ok	317.75	ok	1.00562	ok	0.682675	ok	8.00464	aql	117.23	ok	0.32	ok
1149	ST_NC2_AN_T71	NC2.AN.7	NC2.AN.7.1	NC2	ST	AN	7	1	13.23	0.0898	13.1402	6157	13.1397	77.4323	0	1023.5			2.2491	ok	307.85	ok	0.00898	ok	0.656985	ok	7.74323	aql	0	bdl	102.35	ok
1150	ST_NC2_AN_T281	NC2.AN.28	NC2.AN.28.1	NC2	ST	AN	28	1	13.35	0.0652	13.2848	6276	13.2118	75.4211	0	1078.7	2.82858	0.377616	2.2695	ok	313.8	ok	0.00652	ok	0.66059	ok	7.54211	aql	0	bdl	107.87	ok
1151	ST_NC2_BK_T01	NC2.BK.0	NC2.BK.0.1	NC2	ST	BK	0	1	0.4194	0.057	0.4194	44.17	0.0113	0	5.4	0			0.071298	bql	2.2085	bql	0.0057	ok	0.00113	bql	0	bdl	1.08	bql	0	bdl
1152	ST_NC2_BK_T71	NC2.BK.7	NC2.BK.7.1	NC2	ST	BK	7	1	0.4941	0.0554	0.4941	60.03	0.0097	0.0008	0.6	0			0.083997	bql	3.0015	bql	0.00554	ok	0.00097	bdl	8e-05	bdl	0.12	bdl	0	bdl
1153	ST_NC2_BK_T281	NC2.BK.28	NC2.BK.28.1	NC2	ST	BK	28	1	0.8732	0.0471	0.8732	49.4	0.0162	0	5.6	0			0.148444	ok	2.47	bql	0.00471	ok	0.00162	bql	0	bdl	1.12	bql	0	bdl
1154	ST_NC2_N1_T01	NC2.N1.0	NC2.N1.0.1	NC2	ST	N1	0	1	13.3	0.1047	13.3	1289	2.0601	79.8455	161	3.9			2.261	ok	64.45	ok	0.01047	ok	0.103005	ok	7.98455	aql	16.1	ok	0.39	ok
1155	ST_NC2_N1_T71	NC2.N1.7	NC2.N1.7.1	NC2	ST	N1	7	1	13.48	0.0984	13.48	1339	2.0188	80.3164	174.6	3.9			2.2916	ok	66.95	ok	0.00984	ok	0.10094	ok	8.03164	aql	17.46	ok	0.39	ok
1156	ST_NC2_N1_T281	NC2.N1.28	NC2.N1.28.1	NC2	ST	N1	28	1	13.09	0.0645	13.09	1274	1.8485	76.8016	151.8	6.9			2.2253	ok	63.7	ok	0.00645	ok	0.092425	ok	7.68016	aql	15.18	ok	0.69	ok
1157	ST_NC2_N2_T01	NC2.N2.0	NC2.N2.0.1	NC2	ST	N2	0	1	13.63	0.1072	13.63	3737	7.2314	79.6995	567.7	3			2.3171	ok	186.85	ok	0.01072	ok	0.36157	ok	7.96995	aql	56.77	ok	0.3	ok
1158	ST_NC2_N2_T71	NC2.N2.7	NC2.N2.7.1	NC2	ST	N2	7	1	12.2	0.0731	12.2	3323	6.8066	73.6997	522.5	3.5			2.074	ok	166.15	ok	0.00731	ok	0.34033	ok	7.36997	aql	52.25	ok	0.35	ok
1159	ST_NC2_N2_T281	NC2.N2.28	NC2.N2.28.1	NC2	ST	N2	28	1	12.85	0.0706	12.85	3588	6.4043	66.8545	523.2	13.8			2.1845	ok	179.4	ok	0.00706	ok	0.320215	ok	6.68545	aql	52.32	ok	1.38	ok
1160	ST_NC2_N3_T01	NC2.N3.0	NC2.N3.0.1	NC2	ST	N3	0	1	13.69	0.151	13.69	6748	13.6248	78.8498	1119.7	2.8			2.3273	ok	337.4	ok	0.0151	ok	0.68124	ok	7.88498	aql	111.97	ok	0.28	ok
1161	ST_NC2_N3_T71	NC2.N3.7	NC2.N3.7.1	NC2	ST	N3	7	1	13.57	0.0937	13.57	6754	13.4159	79.8384	1098.4	3.1			2.3069	ok	337.7	ok	0.00937	ok	0.670795	ok	7.98384	aql	109.84	ok	0.31	ok
1162	ST_NC2_N3_T281	NC2.N3.28	NC2.N3.28.1	NC2	ST	N3	28	1	12.78	0.0824	12.78	6674	13.4892	78.2276	1081.7	23.3			2.1726	ok	333.7	ok	0.00824	ok	0.67446	ok	7.82276	aql	108.17	ok	2.33	ok
1163	ST_NC2_CT_T02	NC2.CT.0	NC2.CT.0.2	NC2	ST	CT	0	2	11.01	0.163228	11.01	620.5	0.81662	80.3826	0	7.0768	3.6376	0.4005	1.101	ok	62.05	ok	0.0163228	ok	0.040831	ok	4.01913	ok	0	bdl	0.70768	ok
1164	ST_NC2_CT_T72	NC2.CT.7	NC2.CT.7.2	NC2	ST	CT	7	2	12.15	0.185887	12.15	695	0.77234	81.1745	0	7.0768			1.215	ok	69.5	ok	0.0185887	ok	0.038617	ok	4.05872	ok	0	bdl	0.70768	ok
1165	ST_NC2_CT_T282	NC2.CT.28	NC2.CT.28.2	NC2	ST	CT	28	2	12.07	0.176815	12.07	685	0.75389	78.6106	0	5.3076	3.28437	0.396424	1.207	ok	68.5	ok	0.0176815	ok	0.0376945	ok	3.93053	ok	0	bdl	0.53076	ok
1166	ST_NC2_A1_T02	NC2.A1.0	NC2.A1.0.2	NC2	ST	A1	0	2	13.04	1.43923	11.6008	656.8	0.824	81.3058	0	5.3076			1.304	ok	65.68	ok	0.143923	ok	0.0412	ok	4.06529	ok	0	bdl	0.53076	ok
1167	ST_NC2_A1_T72	NC2.A1.7	NC2.A1.7.2	NC2	ST	A1	7	2	12.49	0.140635	12.3494	627.1	0.84983	80.9223	0	5.3076			1.249	ok	62.71	ok	0.0140635	ok	0.0424915	ok	4.04612	ok	0	bdl	0.53076	ok
1168	ST_NC2_A1_T282	NC2.A1.28	NC2.A1.28.2	NC2	ST	A1	28	2	10.63	0.113611	10.5164	625.7	0.77234	81.5668	0	5.3076			1.063	ok	62.57	ok	0.0113611	ok	0.038617	ok	4.07834	ok	0	bdl	0.53076	ok
1169	ST_NC2_A2_T02	NC2.A2.0	NC2.A2.0.2	NC2	ST	A2	0	2	17.08	5.62975	11.4503	681.7	0.96791	80.1038	0	5.3076			1.708	ok	68.17	ok	0.562975	ok	0.0483955	ok	4.00519	ok	0	bdl	0.53076	ok
1170	ST_NC2_A2_T72	NC2.A2.7	NC2.A2.7.2	NC2	ST	A2	7	2	15.23	3.25513	11.9749	642.8	0.74282	78.6639	0	5.3076			1.523	ok	64.28	ok	0.325513	ok	0.037141	ok	3.9332	ok	0	bdl	0.53076	ok
1171	ST_NC2_A2_T282	NC2.A2.28	NC2.A2.28.2	NC2	ST	A2	28	2	12.47	0.122608	12.3474	591.1	0.76127	75.6775	0	5.3076			1.247	ok	59.11	ok	0.0122608	ok	0.0380635	ok	3.78388	ok	0	bdl	0.53076	ok
1172	ST_NC2_A3_T02	NC2.A3.0	NC2.A3.0.2	NC2	ST	A3	0	2	20.07	10.8278	9.24224	627.9	0.9716	80.9916	0	3.5384	1.96021	0.393414	2.007	aql	62.79	ok	1.08278	ok	0.04858	ok	4.04958	ok	0	bdl	0.70768	bql
1173	ST_NC2_A3_T72	NC2.A3.7	NC2.A3.7.2	NC2	ST	A3	7	2	20.31	8.48744	11.8226	608.8	0.79817	81.5793	0	3.5384			2.031	aql	60.88	ok	0.848744	ok	0.0399085	ok	4.07896	ok	0	bdl	0.70768	bql
1174	ST_NC2_A3_T282	NC2.A3.28	NC2.A3.28.2	NC2	ST	A3	28	2	15.72	4.09129	11.6287	529.6	0.68747	76.8174	0	3.5384	2.50696	0.394094	1.572	ok	52.96	ok	0.409129	ok	0.0343735	ok	3.84087	ok	0	bdl	0.70768	bql
1175	ST_NC2_AN_T02	NC2.AN.0	NC2.AN.0.2	NC2	ST	AN	0	2	23.29	10.7753	12.5147	6435	13.7685	78.7083	0	5.3076	1.69826	0.395524	2.329	ok	643.5	ok	1.07753	ok	0.688426	ok	3.93541	ok	0	bdl	0.53076	ok
1176	ST_NC2_AN_T72	NC2.AN.7	NC2.AN.7.2	NC2	ST	AN	7	2	13.02	0	13.02	6041	13.7427	80.6045	0	1132.29			1.302	ok	604.1	ok	0	bdl	0.687134	ok	4.03023	ok	0	bdl	113.229	ok
1177	ST_NC2_AN_T282	NC2.AN.28	NC2.AN.28.2	NC2	ST	AN	28	2	12.52	0	12.52	5458	12.7685	77.6164	0	5358.91	3.06666	0.383946	1.252	ok	545.8	ok	0	bdl	0.638427	ok	3.88082	ok	0	bdl	535.891	ok
1178	ST_NC2_BK_T02	NC2.BK.0	NC2.BK.0.2	NC2	ST	BK	0	2	0.5637	0.0687804	0.5637		0.04541	0	0	0			0.05637	ok	-0.306	bql	0.00687804	ok	0.0022705	ok	0	bdl	0	bdl	0	bdl
1179	ST_NC2_BK_T72	NC2.BK.7	NC2.BK.7.2	NC2	ST	BK	7	2	0.4492	0.0687804	0.4492	4.4	0.04172	0	0	0			0.04492	ok	0.44	bql	0.00687804	ok	0.002086	ok	0	bdl	0	bdl	0	bdl
1180	ST_NC2_BK_T282	NC2.BK.28	NC2.BK.28.2	NC2	ST	BK	28	2	0.6784	0.0643118	0.6784	8.45	0.05279	0	0	0			0.06784	ok	0.845	bql	0.00643118	ok	0.0026395	ok	0	bdl	0	bdl	0	bdl
1181	ST_NC2_N1_T02	NC2.N1.0	NC2.N1.0.2	NC2	ST	N1	0	2	11.73	0.0911625	11.73	1204	1.89041	75.3277	0	1.7692			1.173	ok	120.4	ok	0.00911625	ok	0.0945205	ok	3.76639	ok	0	bdl	0.35384	bdl
1182	ST_NC2_N1_T72	NC2.N1.7	NC2.N1.7.2	NC2	ST	N1	7	2	12.05	0.0822018	12.05	1235	2.07122	78.0762	0	3.5384			1.205	ok	123.5	ok	0.00822018	ok	0.103561	ok	3.90381	ok	0	bdl	0.70768	bql
1183	ST_NC2_N1_T282	NC2.N1.28	NC2.N1.28.2	NC2	ST	N1	28	2	12.13	0.0822018	12.13	1295	2.10443	82.9926	0	12.3844			1.213	ok	129.5	ok	0.00822018	ok	0.105221	ok	4.14963	ok	0	bdl	1.23844	ok
1184	ST_NC2_N2_T02	NC2.N2.0	NC2.N2.0.2	NC2	ST	N2	0	2	12.57	0.0643118	12.57	3688	7.42172	82.7387	0	3.5384			1.257	ok	368.8	ok	0.00643118	ok	0.371086	ok	4.13693	ok	0	bdl	0.70768	bql
1185	ST_NC2_N2_T72	NC2.N2.7	NC2.N2.7.2	NC2	ST	N2	7	2	12.3	0.0911625	12.3	3696	7.36268	82.657	0	3.5384			1.23	ok	369.6	ok	0.00911625	ok	0.368134	ok	4.13285	ok	0	bdl	0.70768	bql
1186	ST_NC2_N2_T282	NC2.N2.28	NC2.N2.28.2	NC2	ST	N2	28	2	9.996	0.0643118	9.996	2894	6.8756	77.6572	0	12.3844			0.9996	ok	289.4	ok	0.00643118	ok	0.34378	ok	3.88286	ok	0	bdl	1.23844	ok
1187	ST_NC2_N3_T02	NC2.N3.0	NC2.N3.0.2	NC2	ST	N3	0	2	12.66	0.0822018	12.66	6692	14.001	81.5189	0	3.5384			1.266	ok	669.2	ok	0.00822018	ok	0.700049	ok	4.07595	ok	0	bdl	0.70768	bql
1188	ST_NC2_N3_T72	NC2.N3.7	NC2.N3.7.2	NC2	ST	N3	7	2	12.08	0.0732515	12.08	6351	13.7021	81.9504	0	5.3076			1.208	ok	635.1	ok	0.00732515	ok	0.685105	ok	4.09752	ok	0	bdl	0.53076	ok
1189	ST_NC2_N3_T282	NC2.N3.28	NC2.N3.28.2	NC2	ST	N3	28	2	11.8	0.0732515	11.8	6380	13.9604	81.9095	0	28.3072			1.18	ok	638	ok	0.00732515	ok	0.69802	ok	4.09548	ok	0	bdl	2.83072	ok
1190	ST_NC2_CT_T03	NC2.CT.0	NC2.CT.0.3	NC2	ST	CT	0	3	13.53	0.0864	13.53	718.8	0.7514	81.6452	64.5	2.7	2.82819	0.382654	1.353	ok	71.88	ok	0.00864	ok	0.03757	ok	4.08226	ok	6.45	ok	0.54	bql
1191	ST_NC2_CT_T73	NC2.CT.7	NC2.CT.7.3	NC2	ST	CT	7	3	13.24	0.0618	13.24	692.8	0.7493	82.2632	51.9	2.6			1.324	ok	69.28	ok	0.00618	ok	0.037465	ok	4.11316	ok	5.19	ok	0.52	bql
1192	ST_NC2_CT_T283	NC2.CT.28	NC2.CT.28.3	NC2	ST	CT	28	3	13.14	0.0608	13.14	666.2	0.7272	79.8057	83.9	2.8	2.93145	0.385192	1.314	ok	66.62	ok	0.00608	ok	0.03636	ok	3.99029	ok	8.39	ok	0.56	bql
1193	ST_NC2_A1_T03	NC2.A1.0	NC2.A1.0.3	NC2	ST	A1	0	3	14.3	1.3424	12.9576	706.8	0.7807	82.002	80.3	2.6			1.43	ok	70.68	ok	0.13424	ok	0.039035	ok	4.1001	ok	8.03	ok	0.52	bql
1194	ST_NC2_A1_T73	NC2.A1.7	NC2.A1.7.3	NC2	ST	A1	7	3	13.37	0.0505	13.3195	647.7	0.7443	81.5856	84.6	2.9			1.337	ok	64.77	ok	0.00505	ok	0.037215	ok	4.07928	ok	8.46	ok	0.58	bql
1195	ST_NC2_A1_T283	NC2.A1.28	NC2.A1.28.3	NC2	ST	A1	28	3	10.89	0	10.89	568.1	0.7135	75.0935	85	3			1.089	ok	56.81	ok	0	bdl	0.035675	ok	3.75468	ok	8.5	ok	0.6	bql
1196	ST_NC2_A2_T03	NC2.A2.0	NC2.A2.0.3	NC2	ST	A2	0	3	18.9	5.251	13.649	702.2	0.8145	81.1691	89.1	2.8			1.89	ok	70.22	ok	0.5251	ok	0.040725	ok	4.05846	ok	8.91	ok	0.56	bql
1197	ST_NC2_A2_T73	NC2.A2.7	NC2.A2.7.3	NC2	ST	A2	7	3	16.4	3.171	13.229	696.6	0.7423	80.2803	88.4	3			1.64	ok	69.66	ok	0.3171	ok	0.037115	ok	4.01401	ok	8.84	ok	0.6	bql
1198	ST_NC2_A2_T283	NC2.A2.28	NC2.A2.28.3	NC2	ST	A2	28	3	13.01	0.059	12.951	587	0.7027	78.3805	82.8	2.9			1.301	ok	58.7	ok	0.0059	ok	0.035135	ok	3.91902	ok	8.28	ok	0.58	bql
1199	ST_NC2_A3_T03	NC2.A3.0	NC2.A3.0.3	NC2	ST	A3	0	3	23.22	10.1394	13.0806	673.8	0.7477	80.1286	82.9	3	1.66299	0.386146	2.322	ok	67.38	ok	1.01394	ok	0.037385	ok	4.00643	ok	8.29	ok	0.6	bql
1200	ST_NC2_A3_T73	NC2.A3.7	NC2.A3.7.3	NC2	ST	A3	7	3	19.12	7.8153	11.3047	568.4	0.7444	80.9024	88.8	3.1			1.912	ok	56.84	ok	0.78153	ok	0.03722	ok	4.04512	ok	8.88	ok	0.62	bql
1201	ST_NC2_A3_T283	NC2.A3.28	NC2.A3.28.3	NC2	ST	A3	28	3	15.1	1.7405	13.3595	526.6	0.5863	70.4512	72.8	2.7	2.73694	0.413278	1.51	ok	52.66	ok	0.17405	ok	0.029315	ok	3.52256	ok	7.28	ok	0.54	bql
1202	ST_NC2_AN_T03	NC2.AN.0	NC2.AN.0.3	NC2	ST	AN	0	3	24.42	9.7638	14.6562	6326	13.2472	79.1698	1034.9	3.6	1.66183	0.405818	2.442	ok	632.6	ok	0.97638	ok	0.66236	ok	3.95849	ok	103.49	ok	0.72	bql
1203	ST_NC2_AN_T73	NC2.AN.7	NC2.AN.7.3	NC2	ST	AN	7	3	14.08	0.0088	14.0712	6107	13.5914	81.031	0	1100.1			1.408	ok	610.7	ok	0.00176	bql	0.67957	ok	4.05155	ok	0	bdl	110.01	ok
1204	ST_NC2_AN_T283	NC2.AN.28	NC2.AN.28.3	NC2	ST	AN	28	3	13.75	0.0425	13.7075	6181	13.6131	78.6555	0	1088.1	2.73593	0.37619	1.375	ok	618.1	ok	0.00425	ok	0.680655	ok	3.93278	ok	0	bdl	108.81	ok
1205	ST_NC2_BK_T03	NC2.BK.0	NC2.BK.0.3	NC2	ST	BK	0	3		0.027			0.0404	0	0	0							0.0027	ok	0.00202	ok	0	bdl	0	bdl	0	bdl
1206	ST_NC2_BK_T73	NC2.BK.7	NC2.BK.7.3	NC2	ST	BK	7	3		0.0185			0.0141	0	0.9	0							0.00185	ok	0.00141	bql	0	bdl	0.18	bdl	0	bdl
1207	ST_NC2_BK_T283	NC2.BK.28	NC2.BK.28.3	NC2	ST	BK	28	3		0.0208			0.0202	0	6	0							0.00208	ok	0.00101	ok	0	bdl	0.6	ok	0	bdl
1208	ST_NC2_N1_T03	NC2.N1.0	NC2.N1.0.3	NC2	ST	N1	0	3	13.08	0.0617	13.08	1246	2.0554	82.531	0	2.9			1.308	ok	124.6	ok	0.00617	ok	0.10277	ok	4.12655	ok	0	bdl	0.58	bql
1209	ST_NC2_N1_T73	NC2.N1.7	NC2.N1.7.3	NC2	ST	N1	7	3	13.16	0.0518	13.16	1282	2.0026	81.1334	0	2.7			1.316	ok	128.2	ok	0.00518	ok	0.10013	ok	4.05667	ok	0	bdl	0.54	bql
1210	ST_NC2_N1_T283	NC2.N1.28	NC2.N1.28.3	NC2	ST	N1	28	3	12.75	0.0529	12.75	1172	1.9876	80.5437	0	713.8			1.275	ok	117.2	ok	0.00529	ok	0.09938	ok	4.02719	ok	0	bdl	71.38	ok
1211	ST_NC2_N2_T03	NC2.N2.0	NC2.N2.0.3	NC2	ST	N2	0	3	13.45	0.0652	13.45	3695	7.4246	82.0316	0	3.7			1.345	ok	369.5	ok	0.00652	ok	0.37123	ok	4.10158	ok	0	bdl	0.74	bql
1212	ST_NC2_N2_T73	NC2.N2.7	NC2.N2.7.3	NC2	ST	N2	7	3	13.09	0.0671	13.09	3620	7.3208	82.9702	0	2.6			1.309	ok	362	ok	0.00671	ok	0.36604	ok	4.14851	ok	0	bdl	0.52	bql
1213	ST_NC2_N2_T283	NC2.N2.28	NC2.N2.28.3	NC2	ST	N2	28	3	13.04	0.053	13.04	3646	7.2608	82.2715	0	13.4			1.304	ok	364.6	ok	0.0053	ok	0.36304	ok	4.11357	ok	0	bdl	1.34	ok
1214	ST_NC2_N3_T03	NC2.N3.0	NC2.N3.0.3	NC2	ST	N3	0	3	13.83	0.0697	13.83	6524	13.9096	83.6035	0	3.7			1.383	ok	652.4	ok	0.00697	ok	0.69548	ok	4.18018	ok	0	bdl	0.74	bql
1215	ST_NC2_N3_T73	NC2.N3.7	NC2.N3.7.3	NC2	ST	N3	7	3	13.03	0.0482	13.03	6047	13.6513	82.8834	0	3.1			1.303	ok	604.7	ok	0.00482	ok	0.682565	ok	4.14417	ok	0	bdl	0.62	bql
1216	ST_NC2_N3_T283	NC2.N3.28	NC2.N3.28.3	NC2	ST	N3	28	3	12.06	0.042	12.06	6076	13.3376	81.0211	0	24.3			1.206	ok	607.6	ok	0.0042	ok	0.66688	ok	4.05106	ok	0	bdl	2.43	ok
1217	ST_NC3_CT_T01	NC3.CT.0	NC3.CT.0.1	NC3	ST	CT	0	1	2.4		2.4						#DIV/0!	0.0713
1218	ST_NC3_CT_T71	NC3.CT.7	NC3.CT.7.1	NC3	ST	CT	7	1	2.372	0.0742	2.372	181.8	1.2095	30.9659	6.2	3.2			0.2372	ok	9.09	bql	0.00742	ok	0.060475	ok	1.5483	ok	1.24	bql	0.32	ok
1219	ST_NC3_CT_T281	NC3.CT.28	NC3.CT.28.1	NC3	ST	CT	28	1	1.55	0.0796	1.55	123.5	1.0174	26.9647	5.9	2.3	4.41426	0.068421	0.155		6.175	bql	0.00796	ok	0.05087	ok	1.34824	ok	1.18	bql	0.23	ok
1220	ST_NC3_A1_T01	NC3.A1.0	NC3.A1.0.1	NC3	ST	A1	0	1	3.107	1.1115	1.9955	173.6	0.9542	27.163	212.4	2.9			0.3107		8.68	bql	0.11115	ok	0.04771	ok	1.35815	ok	21.24	ok	0.29	ok
1221	ST_NC3_A1_T71	NC3.A1.7	NC3.A1.7.1	NC3	ST	A1	7	1	2.313	0.0735	2.2395	134.4	1.3721	31.482	0.5	14.5			0.2313		6.72	bql	0.00735	ok	0.068605	ok	1.5741	ok	0.1	bdl	1.45	ok
1222	ST_NC3_A1_T281	NC3.A1.28	NC3.A1.28.1	NC3	ST	A1	28	1	2.398	0.0821	2.3159	137.1	1.2019	29.022	1.1	14.3			0.2398		6.855	bql	0.00821	ok	0.060095	ok	1.4511	ok	0.22	bdl	1.43	ok
1223	ST_NC3_A2_T01	NC3.A2.0	NC3.A2.0.1	NC3	ST	A2	0	1	6.723	5.4881	1.2349	168.1	1.2002	30.9979	16	2.5			0.6723		8.405	bql	0.54881	ok	0.06001	ok	1.5499	ok	1.6	ok	0.25	ok
1224	ST_NC3_A2_T71	NC3.A2.7	NC3.A2.7.1	NC3	ST	A2	7	1	5.775	3.8457	1.9293	142.9	1.1968	31.3531	0.2	18.6			0.5775		7.145	bql	0.38457	ok	0.05984	ok	1.56766	ok	0.04	bdl	1.86	ok
1225	ST_NC3_A2_T281	NC3.A2.28	NC3.A2.28.1	NC3	ST	A2	28	1	3.878	1.7532	2.1248	96.72	0.946	25.7584	0	6			0.3878		4.836	bql	0.17532	ok	0.0473	ok	1.28792	ok	0	bdl	0.6	ok
1226	ST_NC3_A3_T01	NC3.A3.0	NC3.A3.0.1	NC3	ST	A3	0	1	12.51	10.0291	2.4809	175	1.2014	31.2216	21.6	2.8	0.605971	0.075807	1.251		8.75	bql	1.00291	ok	0.06007	ok	1.56108	ok	2.16	ok	0.28	ok
1227	ST_NC3_A3_T71	NC3.A3.7	NC3.A3.7.1	NC3	ST	A3	7	1	8.854	8.0261	0.8279	116.4	1.16	30.3822	0.3	16.9			0.8854		5.82	bql	0.80261	ok	0.058	ok	1.51911	ok	0.06	bdl	1.69	ok
1228	ST_NC3_A3_T281	NC3.A3.28	NC3.A3.28.1	NC3	ST	A3	28	1	7.36	5.8553	1.5047	91.01	1.0383	28.3802	0	6.3	0.971929	0.071534	0.736		4.5505	bql	0.58553	ok	0.051915	ok	1.41901	ok	0	bdl	0.63	ok
1229	ST_NC3_AN_T01	NC3.AN.0	NC3.AN.0.1	NC3	ST	AN	0	1	10.97	6.745	4.225	5164	9.9988	23.9421	660.2	0	0.845971	0.092803	1.097		258.2	ok	0.6745	ok	0.49994	ok	1.19711	ok	66.02	ok	0	bdl
1230	ST_NC3_AN_T71	NC3.AN.7	NC3.AN.7.1	NC3	ST	AN	7	1	2.855	0.0456	2.8094	5395	14.1105	31.1893	873.1	160.1			0.2855		269.75	ok	0.00456	ok	0.705525	ok	1.55947	ok	87.31	ok	16.01	ok
1231	ST_NC3_AN_T281	NC3.AN.28	NC3.AN.28.1	NC3	ST	AN	28	1	2.823	0.0404	2.7826	5325	14.0391	30.8587	1046	2	2.63121	0.074279	0.2823		266.25	ok	0.00404	ok	0.701955	ok	1.54293	ok	104.6	ok	0.2	ok
1232	ST_NC3_BK_T01	NC3.BK.0	NC3.BK.0.1	NC3	ST	BK	0	1	0.5103	0.0437	0.5103	41.75	0.0139	0.0019	2.1	0			0.05103		2.0875	bql	0.00437	ok	0.00139	bql	0.00019	bdl	0.42	bdl	0	bdl
1233	ST_NC3_BK_T71	NC3.BK.7	NC3.BK.7.1	NC3	ST	BK	7	1	0.2361	0.0538	0.2361	39.81	0.0067	0	0.7	0			0.02361		1.9905	bql	0.00538	ok	0.00067	bdl	0	bdl	0.14	bdl	0	bdl
1234	ST_NC3_BK_T281	NC3.BK.28	NC3.BK.28.1	NC3	ST	BK	28	1	0.6881	0.0507	0.6881	32.47	0.0107	0.0039	8.4	0			0.06881		1.6235	bql	0.00507	ok	0.00107	bdl	0.00039	bdl	0.84	ok	0	bdl
1235	ST_NC3_N1_T01	NC3.N1.0	NC3.N1.0.1	NC3	ST	N1	0	1	2.426	0.0383	2.426	743.5	2.2339	28.1461	127.9	2.3			0.2426		37.175	ok	0.00383	ok	0.111695	ok	1.40731	ok	12.79	ok	0.23	ok
1236	ST_NC3_N1_T71	NC3.N1.7	NC3.N1.7.1	NC3	ST	N1	7	1	2.082	0.0571	2.082	720.1	2.5478	31.2693	154.6	3.2			0.2082		36.005	ok	0.00571	ok	0.12739	ok	1.56347	ok	15.46	ok	0.32	ok
1237	ST_NC3_N1_T281	NC3.N1.28	NC3.N1.28.1	NC3	ST	N1	28	1	2.044	0.061	2.044	712.2	2.3714	29.7666	156.4	2.7			0.2044		35.61	ok	0.0061	ok	0.11857	ok	1.48833	ok	15.64	ok	0.27	ok
1238	ST_NC3_N2_T01	NC3.N2.0	NC3.N2.0.1	NC3	ST	N2	0	1	2.352	0.053	2.352	2921	7.7176	31.7116	506.5	1.8			0.2352		146.05	ok	0.0053	ok	0.38588	ok	1.58558	ok	50.65	ok	0.18	ok
1239	ST_NC3_N2_T71	NC3.N2.7	NC3.N2.7.1	NC3	ST	N2	7	1	2.325	0.0472	2.325	2957	6.2661	26.8752	387.9	1.6			0.2325		147.85	ok	0.00472	ok	0.313305	ok	1.34376	ok	38.79	ok	0.32	bql
1240	ST_NC3_N2_T281	NC3.N2.28	NC3.N2.28.1	NC3	ST	N2	28	1	2.207	0.0629	2.207	2378	7.6573	30.7655	592.4	2478.7			0.2207		118.9	ok	0.00629	ok	0.382865	ok	1.53828	ok	59.24	ok	247.87	ok
1241	ST_NC3_N3_T71	NC3.N3.7	NC3.N3.7.1	NC3	ST	N3	7	1	2.384	0.0493	2.384	5364	12.6734	29.6808	898.9	1.2			0.2384		268.2	ok	0.00493	ok	0.63367	ok	1.48404	ok	89.89	ok	0.24	bql
1242	ST_NC3_N3_T01	NC3.N3.0	NC3.N3.0.1	NC3	ST	N3	0	1	2.43	0.059	2.43	5936	14.2572	30.8165	1046.2	0			0.243		296.8	ok	0.0059	ok	0.71286	ok	1.54083	ok	104.62	ok	0	bdl
1243	ST_NC3_N3_T281	NC3.N3.28	NC3.N3.28.1	NC3	ST	N3	28	1	2.564	0.0558	2.564	6019	12.7299	27.7324	925.2	4.6			0.2564		300.95	ok	0.00558	ok	0.636495	ok	1.38662	ok	92.52	ok	0.46	ok
1244	ST_NC3_CT_T02	NC3.CT.0	NC3.CT.0.2	NC3	ST	CT	0	2	2.19		2.19	159.4					3.22379	0.070601	0.219	ok	15.94	ok
1245	ST_NC3_CT_T72	NC3.CT.7	NC3.CT.7.2	NC3	ST	CT	7	2	1.921	0.0218	1.921	157.2	1.2886	31.8602	62.5	23.2			0.1921	ok	15.72	ok	0.00218	ok	0.06443	ok	3.18602	bql	6.25	ok	2.32	ok
1246	ST_NC3_CT_T282	NC3.CT.28	NC3.CT.28.2	NC3	ST	CT	28	2	1.492	0.0242	1.492	104.5	1.2929	31.8045	59.6	26	4.55744	0.067997	0.1492	ok	10.45	ok	0.00242	ok	0.064645	ok	3.18045	bql	5.96	ok	2.6	ok
1247	ST_NC3_A1_T02	NC3.A1.0	NC3.A1.0.2	NC3	ST	A1	0	2	3.221	1.144	2.077	158.1	1.3551	31.7712	57.3	25.1			0.3221	ok	15.81	ok	0.1144	ok	0.067755	ok	3.17712	bql	5.73	ok	2.51	ok
1248	ST_NC3_A1_T72	NC3.A1.7	NC3.A1.7.2	NC3	ST	A1	7	2	2.231	0.0148	2.2162	121.3	1.3163	31.6759	0	44.8			0.2231	ok	12.13	ok	0.00148	ok	0.065815	ok	3.16759	bql	0	bdl	4.48	ok
1249	ST_NC3_A1_T282	NC3.A1.28	NC3.A1.28.2	NC3	ST	A1	28	2	2.272	0.0161	2.2559	114.5	1.2888	31.0805	0	46.1			0.2272	ok	11.45	ok	0.00161	ok	0.06444	ok	3.10805	bql	0	bdl	4.61	ok
1250	ST_NC3_A2_T02	NC3.A2.0	NC3.A2.0.2	NC3	ST	A2	0	2	6.672	5.0063	1.6657	161.7	1.2112	31.9746	0	10.5			0.6672	ok	16.17	ok	0.50063	ok	0.06056	ok	3.19746	bql	0	bdl	1.05	ok
1251	ST_NC3_A2_T72	NC3.A2.7	NC3.A2.7.2	NC3	ST	A2	7	2	5.531	3.3218	2.2092	123.9	1.2542	31.9506	0	41.1			0.5531	ok	12.39	ok	0.33218	ok	0.06271	ok	3.19506	bql	0	bdl	4.11	ok
1252	ST_NC3_A2_T282	NC3.A2.28	NC3.A2.28.2	NC3	ST	A2	28	2	3.799	1.4723	2.3267	84.05	1.1956	30.8104	0	28.7			0.3799	ok	8.405	ok	0.14723	ok	0.05978	ok	3.08104	bql	0	bdl	2.87	ok
1253	ST_NC3_A3_T02	NC3.A3.0	NC3.A3.0.2	NC3	ST	A3	0	2	12.03	10.5737	1.4563	170.6	1.224	32.1247	0	10.9	0.664148	0.079897	1.203	ok	17.06	ok	1.05737	ok	0.0612	ok	3.21247	bql	0	bdl	1.09	ok
1254	ST_NC3_A3_T72	NC3.A3.7	NC3.A3.7.2	NC3	ST	A3	7	2	10.24	8.0828	2.1572	107.7	1.212	31.9777	0	21.4			1.024	ok	10.77	ok	0.80828	ok	0.0606	ok	3.19777	bql	0	bdl	2.14	ok
1255	ST_NC3_A3_T282	NC3.A3.28	NC3.A3.28.2	NC3	ST	A3	28	2	6.895	4.6714	2.2236	88.9	1.0133	28.0198	0	8.4	1.06757	0.073609	0.6895	ok	8.89	ok	0.46714	ok	0.050665	ok	2.80198	bql	0	bdl	0.84	ok
1256	ST_NC3_AN_T02	NC3.AN.0	NC3.AN.0.2	NC3	ST	AN	0	2	11.28	9.7069	1.5731	5054	13.9725	30.8935	1074.9	9.3	0.838395	0.094571	1.128	ok	505.4	aql	0.97069	ok	0.698625	ok	3.08935	bql	107.49	ok	0.93	ok
1257	ST_NC3_AN_T72	NC3.AN.7	NC3.AN.7.2	NC3	ST	AN	7	2	3.131	0	3.131	5323	14.0895	31.6957	1061.8	0			0.3131	ok	532.3	aql	0	bdl	0.704475	ok	3.16957	bql	106.18	ok	0	bdl
1258	ST_NC3_AN_T282	NC3.AN.28	NC3.AN.28.2	NC3	ST	AN	28	2	2.231	0.0069	2.2241	4100	13.8047	30.6333	1069.1	0	3.20493	0.071502	0.2231	ok	410	aql	0.00138	bql	0.690235	ok	3.06333	bql	106.91	ok	0	bdl
1259	ST_NC3_BK_T02	NC3.BK.0	NC3.BK.0.2	NC3	ST	BK	0	2
1260	ST_NC3_BK_T72	NC3.BK.7	NC3.BK.7.2	NC3	ST	BK	7	2
1261	ST_NC3_BK_T282	NC3.BK.28	NC3.BK.28.2	NC3	ST	BK	28	2
1262	ST_NC3_N1_T282	NC3.N1.28	NC3.N1.28.2	NC3	ST	N1	28	2	1.914	0.012	1.914	703.1	2.4712	30.879	134.4	28.2			0.1914	ok	70.31	ok	0.0012	ok	0.12356	ok	3.0879	bql	13.44	ok	2.82	ok
1263	ST_NC3_N1_T72	NC3.N1.7	NC3.N1.7.2	NC3	ST	N1	7	2	2.168	0.0214	2.168	772.7	2.5872	31.9276	156.7	23.2			0.2168	ok	77.27	ok	0.00214	ok	0.12936	ok	3.19276	bql	15.67	ok	2.32	ok
1264	ST_NC3_N1_T02	NC3.N1.0	NC3.N1.0.2	NC3	ST	N1	0	2	2.021	0.0144	2.021	709.5	2.5577	31.9025	149.3	22.7			0.2021	ok	70.95	ok	0.00144	ok	0.127885	ok	3.19025	bql	14.93	ok	2.27	ok
1265	ST_NC3_N2_T02	NC3.N2.0	NC3.N2.0.2	NC3	ST	N2	0	2	1.557	0.0241	1.557	2813	7.7131	31.7535	509.4	24			0.1557	ok	281.3	ok	0	bdl	0.385655	ok	3.17535	bql	50.94	ok	2.4	ok
1266	ST_NC3_N2_T72	NC3.N2.7	NC3.N2.7.2	NC3	ST	N2	7	2	1.946	0.0075	1.946	3143	7.165	30.4145	475.2	22.4			0.1946	ok	314.3	ok	0.0015	bql	0.35825	ok	3.04145	bql	47.52	ok	2.24	ok
1267	ST_NC3_N2_T282	NC3.N2.28	NC3.N2.28.2	NC3	ST	N2	28	2	1.366	0	1.366	2415	7.2212	29.8221	493.5	25.1			0.1366	ok	241.5	ok	0.00241	ok	0.36106	ok	2.98221	bql	49.35	ok	2.51	ok
1268	ST_NC3_N3_T72	NC3.N3.7	NC3.N3.7.2	NC3	ST	N3	7	2	1.563	0.0173	1.563	5681	14.3126	31.9572	1088	24.4			0.1563	ok	568.1	ok	0.00173	ok	0.71563	ok	3.19572	bql	108.8	ok	2.44	ok
1269	ST_NC3_N3_T02	NC3.N3.0	NC3.N3.0.2	NC3	ST	N3	0	2	1.642	0.019	1.642	5716	14.01	31.4631	1047.5	23.9			0.1642	ok	571.6	ok	0.0019	ok	0.7005	ok	3.14631	bql	104.75	ok	2.39	ok
1270	ST_NC3_N3_T282	NC3.N3.28	NC3.N3.28.2	NC3	ST	N3	28	2	1.295	0.0248	1.295	3944	14.3236	31.9997	1456.8	4798.7			0.1295	ok	394.4	ok	0.00248	ok	0.71618	ok	3.19997	bql	145.68	ok	479.87	ok
1271	ST_NC3_CT_T73	NC3.CT.7	NC3.CT.7.3	NC3	ST	CT	7	3	1.773		1.773	149.5					4.01951	0.071266	0.1773	ok	14.95	ok
1272	ST_NC3_CT_T03	NC3.CT.0	NC3.CT.0.3	NC3	ST	CT	0	3	2.014	0.0304	2.014	146.6	1.1997	31.4313	69.9	0			0.2014	ok	14.66	ok	0.00304	ok	0.059985	ok	3.14313	bql	6.99	ok	0	bdl
1273	ST_NC3_CT_T283	NC3.CT.28	NC3.CT.28.3	NC3	ST	CT	28	3	1.498	0.031	1.498	122	1.26	30.763	77	0	4.61242	0.069094	0.1498	ok	12.2	ok	0.0031	ok	0.063	ok	3.0763	bql	7.7	ok	0	bdl
1274	ST_NC3_A1_T03	NC3.A1.0	NC3.A1.0.3	NC3	ST	A1	0	3	3.118	1.2323	1.8857	154.2	1.2734	32.2119	60.9	0			0.3118	ok	15.42	ok	0.12323	ok	0.06367	ok	3.22119	bql	6.09	ok	0	bdl
1275	ST_NC3_A1_T73	NC3.A1.7	NC3.A1.7.3	NC3	ST	A1	7	3	2.08	0.0226	2.0574	114.7	1.2027	31.5492	0	13.8			0.208	ok	11.47	ok	0.00226	ok	0.060135	ok	3.15492	bql	0	bdl	1.38	ok
1276	ST_NC3_A1_T283	NC3.A1.28	NC3.A1.28.3	NC3	ST	A1	28	3	1.847	0.0185	1.8285	104	1.2256	31.3999	0	14.2			0.1847	ok	10.4	ok	0.00185	ok	0.06128	ok	3.13999	bql	0	bdl	1.42	ok
1277	ST_NC3_A2_T03	NC3.A2.0	NC3.A2.0.3	NC3	ST	A2	0	3	6.838	4.2505	2.5875	164.2	1.1764	30.9925	59.4	1.4			0.6838	ok	16.42	ok	0.42505	ok	0.05882	ok	3.09925	bql	5.94	ok	0.28	bdl
1278	ST_NC3_A2_T73	NC3.A2.7	NC3.A2.7.3	NC3	ST	A2	7	3	5.218	3.4255	1.7925	124.9	1.2165	32.1684	0	17.3			0.5218	ok	12.49	ok	0.34255	ok	0.060825	ok	3.21684	bql	0	bdl	1.73	ok
1279	ST_NC3_A2_T283	NC3.A2.28	NC3.A2.28.3	NC3	ST	A2	28	3	2.398	0.3171	2.0809	91	1.203	30.8583	0	0			0.2398	ok	9.1	ok	0.03171	ok	0.06015	ok	3.08583	bql	0	bdl	0	bdl
1280	ST_NC3_A3_T03	NC3.A3.0	NC3.A3.0.3	NC3	ST	A3	0	3	11.66	10.18	1.48	161.3	1.2463	32.1362	64.8	0	0.667976	0.077886	1.166	ok	16.13	ok	1.018	ok	0.062315	ok	3.21362	bql	6.48	ok	0	bdl
1281	ST_NC3_A3_T73	NC3.A3.7	NC3.A3.7.3	NC3	ST	A3	7	3	9.935	8.4939	1.4411	98.23	1.2151	31.8604	0	17.3			0.9935	ok	9.823	ok	0.84939	ok	0.060755	ok	3.18604	bql	0	bdl	1.73	ok
1282	ST_NC3_A3_T283	NC3.A3.28	NC3.A3.28.3	NC3	ST	A3	28	3	6.753	4.9615	1.7915	72.39	1.0946	29.4035	0	0	1.13829	0.076869	0.6753	ok	7.239	bql	0.49615	ok	0.05473	ok	2.94035	bql	0	bdl	0	bdl
1283	ST_NC3_AN_T03	NC3.AN.0	NC3.AN.0.3	NC3	ST	AN	0	3	11.66	7.8628	3.7972	6059	11.3914	27.3493	850.7	0			1.166	ok	605.9	aql	0.78628	ok	0.56957	ok	2.73493	bql	85.07	ok	0	bdl
1284	ST_NC3_AN_T73	NC3.AN.7	NC3.AN.7.3	NC3	ST	AN	7	3	2.533	0.0128	2.5202	5403	14.5197	31.9183	999	123.7			0.2533	ok	540.3	aql	0.00128	ok	0.725985	ok	3.19183	bql	99.9	ok	12.37	ok
1285	ST_NC3_AN_T283	NC3.AN.28	NC3.AN.28.3	NC3	ST	AN	28	3	2.27	0.0078	2.2622	5205	12.7694	27.5203	1022.3	5.1	3.02692	0.068711	0.227	ok	520.5	aql	0.00156	bql	0.63847	ok	2.75203	bql	102.23	ok	0.51	ok
1286	ST_NC3_BK_T03	NC3.BK.0	NC3.BK.0.3	NC3	ST	BK	0	3
1287	ST_NC3_BK_T73	NC3.BK.7	NC3.BK.7.3	NC3	ST	BK	7	3
1288	ST_NC3_BK_T283	NC3.BK.28	NC3.BK.28.3	NC3	ST	BK	28	3
1289	ST_NC3_N1_T03	NC3.N1.0	NC3.N1.0.3	NC3	ST	N1	0	3	1.737	0.0283	1.737	664	2.6087	32.3168	156.2	4.6			0.1737	ok	66.4	ok	0.00283	ok	0.130435	ok	3.23168	bql	15.62	ok	0.46	ok
1290	ST_NC3_N1_T73	NC3.N1.7	NC3.N1.7.3	NC3	ST	N1	7	3	2.03	0.0235	2.03	689.2	2.5527	32.0965	149.1	0			0.203	ok	68.92	ok	0.00235	ok	0.127635	ok	3.20965	bql	14.91	ok	0	bdl
1291	ST_NC3_N1_T283	NC3.N1.28	NC3.N1.28.3	NC3	ST	N1	28	3	1.247	0.0335	1.247	378.1	2.5301	31.725	164.1	504.5			0.1247	ok	37.81	ok	0.00335	ok	0.126505	ok	3.1725	bql	16.41	ok	50.45	ok
1292	ST_NC3_N2_T03	NC3.N2.0	NC3.N2.0.3	NC3	ST	N2	0	3	1.759	0.0205	1.759	2648	6.5075	28.1084	433.6	0			0.1759	ok	264.8	ok	0.00205	ok	0.325375	ok	2.81084	bql	43.36	ok	0	bdl
1293	ST_NC3_N2_T73	NC3.N2.7	NC3.N2.7.3	NC3	ST	N2	7	3	1.675	0.021	1.675	3001	7.8179	32.123	554.2	0			0.1675	ok	300.1	ok	0.0021	ok	0.390895	ok	3.2123	bql	55.42	ok	0	bdl
1294	ST_NC3_N2_T283	NC3.N2.28	NC3.N2.28.3	NC3	ST	N2	28	3	2.089	0.043	2.089	2669	7.7873	31.5526	710	2521.7			0.2089	ok	266.9	ok	0.0043	ok	0.389365	ok	3.15526	bql	71	ok	252.17	ok
1295	ST_NC3_N3_T73	NC3.N3.7	NC3.N3.7.3	NC3	ST	N3	7	3	1.79	0.0089	1.79	5723	14.2464	31.9813	1104.6	0			0.179	ok	572.3	ok	0.00178	bql	0.71232	ok	3.19813	bql	110.46	ok	0	bdl
1296	ST_NC3_N3_T03	NC3.N3.0	NC3.N3.0.3	NC3	ST	N3	0	3	1.843	0.0224	1.843	5828	14.3168	32.331	1122	0			0.1843	ok	582.8	ok	0.00224	ok	0.71584	ok	3.2331	bql	112.2	ok	0	bdl
1297	ST_NC3_N3_T283	NC3.N3.28	NC3.N3.28.3	NC3	ST	N3	28	3	1.19	0.0217	1.19	4816	13.7241	29.1907	1071.6	11.2			0.119	ok	481.6	ok	0.00217	ok	0.686205	ok	2.91907	bql	107.16	ok	1.12	ok
1298	PK_FN1_A1_T01	FN1.A1.0	FN1.A1.0.1	FN1	PK	A1	0	1	10.66	1.08	9.58	0.285	0.94	0.21	0
1299	PK_FN1_A1_T02	FN1.A1.0	FN1.A1.0.2	FN1	PK	A1	0	2	10	1.12	8.88	0.3052	0.99	0.24	0
1300	PK_FN1_A1_T03	FN1.A1.0	FN1.A1.0.3	FN1	PK	A1	0	3	10.54	0.93	9.61	0.3057	0.78	0.18	0
1301	PK_FN1_A1_T281	FN1.A1.28	FN1.A1.28.1	FN1	PK	A1	28	1	9.669	0.01	9.659	0.2717	0.97	0.24	0
1302	PK_FN1_A1_T282	FN1.A1.28	FN1.A1.28.2	FN1	PK	A1	28	2	9.524	0.03	9.494	0.3027	0.91	0.22	0
1303	PK_FN1_A1_T283	FN1.A1.28	FN1.A1.28.3	FN1	PK	A1	28	3	9.565	0.02	9.545	0.2921	1.02	0.24	0
1304	PK_FN1_A1_T71	FN1.A1.7	FN1.A1.7.1	FN1	PK	A1	7	1	10.37	0.65	9.72	0.2798	1	0.24	10
1305	PK_FN1_A1_T72	FN1.A1.7	FN1.A1.7.2	FN1	PK	A1	7	2	9.605	0.65	8.955	0.2607	1.02	0.24	10
1306	PK_FN1_A1_T73	FN1.A1.7	FN1.A1.7.3	FN1	PK	A1	7	3	9.418	0.65	8.768	0.2911	0.99	0.24	0
1307	PK_FN1_A2_T01	FN1.A2.0	FN1.A2.0.1	FN1	PK	A2	0	1	14.35	5.36	8.99	0.3042	1.04	0.23	0
1308	PK_FN1_A2_T02	FN1.A2.0	FN1.A2.0.2	FN1	PK	A2	0	2	14.45	5.17	9.28	0.3149	1.04	0.23	0
1309	PK_FN1_A2_T03	FN1.A2.0	FN1.A2.0.3	FN1	PK	A2	0	3	13.28	5.42	7.86	0.288	1.04	0.23	0
1310	PK_FN1_A2_T281	FN1.A2.28	FN1.A2.28.1	FN1	PK	A2	28	1	13.97	4.38	9.59	0.2894	1.1	0.24	10
1311	PK_FN1_A2_T282	FN1.A2.28	FN1.A2.28.2	FN1	PK	A2	28	2	13.34	4.18	9.16	0.2856	0.99	0.22	10
1312	PK_FN1_A2_T283	FN1.A2.28	FN1.A2.28.3	FN1	PK	A2	28	3	12.13	4.57	7.56	0.254	1.04	0.23	0
1313	PK_FN1_A2_T71	FN1.A2.7	FN1.A2.7.1	FN1	PK	A2	7	1	14.77	4.76	10.01	0.2943	1	0.22	10
1314	PK_FN1_A2_T72	FN1.A2.7	FN1.A2.7.2	FN1	PK	A2	7	2	11.85	4.58	7.27	0.2738	0.93	0.2	10
1315	PK_FN1_A2_T73	FN1.A2.7	FN1.A2.7.3	FN1	PK	A2	7	3	14.08	4.98	9.1	0.2799	1.15	0.22	10
1316	PK_FN1_A3_T01	FN1.A3.0	FN1.A3.0.1	FN1	PK	A3	0	1	20.43	7.44	12.99	0.3124	0.83	0.18	0
1317	PK_FN1_A3_T02	FN1.A3.0	FN1.A3.0.2	FN1	PK	A3	0	2	19.63	8.56	11.07	0.3221	0.96	0.21	0
1318	PK_FN1_A3_T03	FN1.A3.0	FN1.A3.0.3	FN1	PK	A3	0	3	15.1	9.24	5.86	0.2644	1.04	0.23	0
1319	PK_FN1_A3_T281	FN1.A3.28	FN1.A3.28.1	FN1	PK	A3	28	1	19.58	7.15	12.43	0.3196	0.84	0.19	0
1320	PK_FN1_A3_T282	FN1.A3.28	FN1.A3.28.2	FN1	PK	A3	28	2	17.59	7.91	9.68	0.2734	1.01	0.22	0
1321	PK_FN1_A3_T283	FN1.A3.28	FN1.A3.28.3	FN1	PK	A3	28	3	17.97	7.62	10.35	0.3	0.93	0.21	0
1322	PK_FN1_A3_T71	FN1.A3.7	FN1.A3.7.1	FN1	PK	A3	7	1	19.93	8.05	11.88	0.3322	1.03	0.21	0
1323	PK_FN1_A3_T72	FN1.A3.7	FN1.A3.7.2	FN1	PK	A3	7	2	19.02	8.01	11.01	0.3338	0.94	0.2	10
1324	PK_FN1_A3_T73	FN1.A3.7	FN1.A3.7.3	FN1	PK	A3	7	3	18.48	7.88	10.6	0.2911	0.91	0.19	10
1325	PK_FN1_AN_T01	FN1.AN.0	FN1.AN.0.1	FN1	PK	AN	0	1	16.83	7.2	9.63	4.916	12.64	0.17	790
1326	PK_FN1_AN_T02	FN1.AN.0	FN1.AN.0.2	FN1	PK	AN	0	2	18.85	8.81	10.04	6.095	16.16	0.22	1090
1327	PK_FN1_AN_T03	FN1.AN.0	FN1.AN.0.3	FN1	PK	AN	0	3	18.65	6.68	11.97	6.08	13.29	0.17	840
1328	PK_FN1_AN_T281	FN1.AN.28	FN1.AN.28.1	FN1	PK	AN	28	1	9.908	0	9.908	5.96	16.74	0.2	510
1329	PK_FN1_AN_T282	FN1.AN.28	FN1.AN.28.2	FN1	PK	AN	28	2	9.409	0	9.409	5.719	14.18	0.15	800
1330	PK_FN1_AN_T283	FN1.AN.28	FN1.AN.28.3	FN1	PK	AN	28	3	8.584	0	8.584	5.086	17.03	0.2	960
1331	PK_FN1_AN_T71	FN1.AN.7	FN1.AN.7.1	FN1	PK	AN	7	1	9.925	0	9.925	5.779	16.28	0.18	480
1332	PK_FN1_AN_T72	FN1.AN.7	FN1.AN.7.2	FN1	PK	AN	7	2	9.369	0	9.369	5.246	16.29	0.17	920
1333	PK_FN1_AN_T73	FN1.AN.7	FN1.AN.7.3	FN1	PK	AN	7	3	8.901	0	8.901	5.017	16.75	0.18	900
1334	PK_FN1_BK_T01	FN1.BK.0	FN1.BK.0.1	FN1	PK	BK	0	1	0.8379		0.8379	0.02902			0
1335	PK_FN1_BK_T02	FN1.BK.0	FN1.BK.0.2	FN1	PK	BK	0	2	0.6163		0.6163	0.05379			0
1336	PK_FN1_BK_T03	FN1.BK.0	FN1.BK.0.3	FN1	PK	BK	0	3							0
1337	PK_FN1_BK_T281	FN1.BK.28	FN1.BK.28.1	FN1	PK	BK	28	1	0.1705		0.1705	0.02667			0
1338	PK_FN1_BK_T282	FN1.BK.28	FN1.BK.28.2	FN1	PK	BK	28	2	0.2613		0.2613	0.04193			0
1339	PK_FN1_BK_T283	FN1.BK.28	FN1.BK.28.3	FN1	PK	BK	28	3							0
1340	PK_FN1_BK_T71	FN1.BK.7	FN1.BK.7.1	FN1	PK	BK	7	1	0.702		0.702	0.02998			0
1341	PK_FN1_BK_T72	FN1.BK.7	FN1.BK.7.2	FN1	PK	BK	7	2	0.7964		0.7964	0.05076			0
1342	PK_FN1_BK_T73	FN1.BK.7	FN1.BK.7.3	FN1	PK	BK	7	3							0
1343	PK_FN1_CT_T01	FN1.CT.0	FN1.CT.0.1	FN1	PK	CT	0	1	9.873	0	9.873	0.3214	0.8648	0.21	0
1344	PK_FN1_CT_T72	FN1.CT.7	FN1.CT.7.2	FN1	PK	CT	7	2	8.974	0	8.974	0.2832	0.8	0.19	0
1345	PK_FN1_CT_T73	FN1.CT.7	FN1.CT.7.3	FN1	PK	CT	7	3	7.102	0	7.102	0.2329	0.87	0.21	0
1346	PK_FN1_CT_T281	FN1.CT.28	FN1.CT.28.1	FN1	PK	CT	28	1	7.838	0.0466	7.838	0.2547	0.7	0.17	0
1347	PK_FN1_CT_T282	FN1.CT.28	FN1.CT.28.2	FN1	PK	CT	28	2	7.318	0.0184	7.318	0.2197	0.88	0.22	0
1348	PK_FN1_CT_T283	FN1.CT.28	FN1.CT.28.3	FN1	PK	CT	28	3	6.382	0	6.382	0.2	0.32		0
1349	PK_FN1_CT_T71	FN1.CT.7	FN1.CT.7.1	FN1	PK	CT	7	1	9.111	0	9.111	0.2826	0.87	0.21	0
1350	PK_FN1_CT_T02	FN1.CT.0	FN1.CT.0.2	FN1	PK	CT	0	2	9.701	0.029	9.701	0.2973	0.76	0.18	0
1351	PK_FN1_CT_T03	FN1.CT.0	FN1.CT.0.3	FN1	PK	CT	0	3	9.076	0.05	9.076	0.2821	0.62	0.13	0
1352	PK_FN1_N1_T01	FN1.N1.0	FN1.N1.0.1	FN1	PK	N1	0	1	9.142	0.0069	9.142	0.4995	1.35	0.19	30
1353	PK_FN1_N1_T02	FN1.N1.0	FN1.N1.0.2	FN1	PK	N1	0	2	9.035		9.035	0.5158	1.35	0.2	30
1354	PK_FN1_N1_T03	FN1.N1.0	FN1.N1.0.3	FN1	PK	N1	0	3	9.322		9.322	0.5166	1.36	0.2	30
1355	PK_FN1_N1_T281	FN1.N1.28	FN1.N1.28.1	FN1	PK	N1	28	1	9.674		9.674	0.5051	1.24	0.18	30
1356	PK_FN1_N1_T282	FN1.N1.28	FN1.N1.28.2	FN1	PK	N1	28	2	9.518		9.518	0.4887	1.19	0.17	30
1357	PK_FN1_N1_T283	FN1.N1.28	FN1.N1.28.3	FN1	PK	N1	28	3	9.414		9.414	0.4783	1.32	0.19	30
1358	PK_FN1_N1_T71	FN1.N1.7	FN1.N1.7.1	FN1	PK	N1	7	1	9.709	0.0175	9.709	0.54	1.29	0.18	30
1359	PK_FN1_N1_T72	FN1.N1.7	FN1.N1.7.2	FN1	PK	N1	7	2	9.452		9.452	0.5241	1.24	0.17	30
1360	PK_FN1_N1_T73	FN1.N1.7	FN1.N1.7.3	FN1	PK	N1	7	3	9.537		9.537	0.5071	1.2	0.17	30
1361	PK_FN1_N2_T01	FN1.N2.0	FN1.N2.0.1	FN1	PK	N2	0	1	9.643		9.643	3.391	6.98	0.18	380
1362	PK_FN1_N2_T02	FN1.N2.0	FN1.N2.0.2	FN1	PK	N2	0	2	8.76	0.0256	8.76	2.994	6.83	0.18	400
1363	PK_FN1_N2_T03	FN1.N2.0	FN1.N2.0.3	FN1	PK	N2	0	3	8.383	0.0233	8.383	3.046	6.76	0.17	390
1364	PK_FN1_N2_T281	FN1.N2.28	FN1.N2.28.1	FN1	PK	N2	28	1	9.721	0.0211	9.721	3.384	6.45	0.17	360
1365	PK_FN1_N2_T282	FN1.N2.28	FN1.N2.28.2	FN1	PK	N2	28	2	9.119	0.0386	9.119	3.108	5.49	0.14	300
1366	PK_FN1_N2_T283	FN1.N2.28	FN1.N2.28.3	FN1	PK	N2	28	3	9.477		9.477	3.368	6.52	0.17	380
1367	PK_FN1_N2_T71	FN1.N2.7	FN1.N2.7.1	FN1	PK	N2	7	1	9.689		9.689	3.332	6.41	0.17	380
1368	PK_FN1_N2_T72	FN1.N2.7	FN1.N2.7.2	FN1	PK	N2	7	2	9.64	0.0055	9.64	3.336	6.97	0.18	410
1369	PK_FN1_N2_T73	FN1.N2.7	FN1.N2.7.3	FN1	PK	N2	7	3	9.047		9.047	3.063	4.82	0.11	240
1370	PK_FN1_N3_T01	FN1.N3.0	FN1.N3.0.1	FN1	PK	N3	0	1	9.858	0.0107	9.858	6.54	13.53	0.19	910
1371	PK_FN1_N3_T02	FN1.N3.0	FN1.N3.0.2	FN1	PK	N3	0	2	7.78	0.0415	7.78	4.708	11.25	0.15	720
1372	PK_FN1_N3_T03	FN1.N3.0	FN1.N3.0.3	FN1	PK	N3	0	3	9.768	0.0271	9.768	6.457	12.87	0.18	850
1373	PK_FN1_N3_T281	FN1.N3.28	FN1.N3.28.1	FN1	PK	N3	28	1	9.187		9.187	6.458	10.66	0.13	660
1374	PK_FN1_N3_T282	FN1.N3.28	FN1.N3.28.2	FN1	PK	N3	28	2	9.481		9.481	6.282	12.57	0.18	850
1375	PK_FN1_N3_T283	FN1.N3.28	FN1.N3.28.3	FN1	PK	N3	28	3	9.531		9.531	6.298	12.49	0.16	800
1376	PK_FN1_N3_T71	FN1.N3.7	FN1.N3.7.1	FN1	PK	N3	7	1	6.644		6.644	4.208	13.41	0.19	900
1377	PK_FN1_N3_T72	FN1.N3.7	FN1.N3.7.2	FN1	PK	N3	7	2	8.549		8.549	4.597	11.56	0.16	720
1378	PK_FN1_N3_T73	FN1.N3.7	FN1.N3.7.3	FN1	PK	N3	7	3	9.096	0.0523	9.096	6.26	10.52	0.13	620
1379	PK_FN2_A1_T01	FN2.A1.0	FN2.A1.0.1	FN2	PK	A1	0	1	8.068	0.95	7.118	0.2232	0.4294	0.1384	0
1380	PK_FN2_A1_T02	FN2.A1.0	FN2.A1.0.2	FN2	PK	A1	0	2	8.72	1.25	7.47	0.215	0.7274	0.255	2.8
1381	PK_FN2_A1_T03	FN2.A1.0	FN2.A1.0.3	FN2	PK	A1	0	3	5.088	1.26096	3.82704	0.1601	0.7309	0.2525	1.2
1382	PK_FN2_A1_T281	FN2.A1.28	FN2.A1.28.1	FN2	PK	A1	28	1	8.244	0.64	7.604	0.2305	0.7501	0.261	1.6
1383	PK_FN2_A1_T282	FN2.A1.28	FN2.A1.28.2	FN2	PK	A1	28	2	6.43	0.69	5.74	0.1824	0.751	0.2578	0
1384	PK_FN2_A1_T283	FN2.A1.28	FN2.A1.28.3	FN2	PK	A1	28	3	7.32	0.453451	6.86655	0.1802	0.495	0.1663	1.3
1385	PK_FN2_A1_T71	FN2.A1.7	FN2.A1.7.1	FN2	PK	A1	7	1	8.453	1.06	7.393	0.2447	0.7508	0.2591	2.7
1386	PK_FN2_A1_T72	FN2.A1.7	FN2.A1.7.2	FN2	PK	A1	7	2	8.394	0.99	7.404	0.2151	0.6969	0.2479	3.5
1387	PK_FN2_A1_T73	FN2.A1.7	FN2.A1.7.3	FN2	PK	A1	7	3	7.956	1.06536	6.89064	0.2357	0.7225	0.2535	2.8
1388	PK_FN2_A2_T01	FN2.A2.0	FN2.A2.0.1	FN2	PK	A2	0	1	5.47	4.93	0.54	0.1541	0.6424	0.2197	0.8
1389	PK_FN2_A2_T02	FN2.A2.0	FN2.A2.0.2	FN2	PK	A2	0	2	9.993	4.87	5.123	0.2002	0.6633	0.231	1
1390	PK_FN2_A2_T03	FN2.A2.0	FN2.A2.0.3	FN2	PK	A2	0	3	9.707	5.0093	4.6977	0.186	0.713	0.4841	1.5
1391	PK_FN2_A2_T281	FN2.A2.28	FN2.A2.28.1	FN2	PK	A2	28	1	8.235	4.6	3.635	0.1993	0.7203	0.2484	0
1392	PK_FN2_A2_T282	FN2.A2.28	FN2.A2.28.2	FN2	PK	A2	28	2	12	3.67	8.33	0.2005	0.5453	0.1799	1.1
1393	PK_FN2_A2_T283	FN2.A2.28	FN2.A2.28.3	FN2	PK	A2	28	3	12.35	2.67831	9.67169	0.2065	0.3869	0.1244	1.3
1394	PK_FN2_A2_T71	FN2.A2.7	FN2.A2.7.1	FN2	PK	A2	7	1	12.41	5.14	7.27	0.2204	0.7266	0.2523	2.9
1395	PK_FN2_A2_T72	FN2.A2.7	FN2.A2.7.2	FN2	PK	A2	7	2	12.68	5.13	7.55	0.2153	0.7315	0.2523	2.9
1396	PK_FN2_A2_T73	FN2.A2.7	FN2.A2.7.3	FN2	PK	A2	7	3	7.946	4.81284	3.13316	0.1752	0.6973	0.2322	2.5
1397	PK_FN2_A3_T01	FN2.A3.0	FN2.A3.0.1	FN2	PK	A3	0	1	18.01	8.01	10	0.2506	0.5691	0.1901	2.2
1398	PK_FN2_A3_T02	FN2.A3.0	FN2.A3.0.2	FN2	PK	A3	0	2	13.59	10.13	3.46	0.2031	0.7177	0.2466	2.3
1399	PK_FN2_A3_T03	FN2.A3.0	FN2.A3.0.3	FN2	PK	A3	0	3	18.15	9.73763	8.41237	0.2339	0.6609	0.2242	4
1400	PK_FN2_A3_T281	FN2.A3.28	FN2.A3.28.1	FN2	PK	A3	28	1	17.18	6.73	10.45	0.2519	0.4979	0.1586	0
1401	PK_FN2_A3_T282	FN2.A3.28	FN2.A3.28.2	FN2	PK	A3	28	2	16.11	8.73	7.38	0.2087	0.6577	0.2238	2
1402	PK_FN2_A3_T283	FN2.A3.28	FN2.A3.28.3	FN2	PK	A3	28	3	14.1	9.07145	5.02855	0.1982	0.7261	0.2531	0
1403	PK_FN2_A3_T71	FN2.A3.7	FN2.A3.7.1	FN2	PK	A3	7	1	17.23	10.02	7.21	0.2562	0.732	0.2507	2.5
1404	PK_FN2_A3_T72	FN2.A3.7	FN2.A3.7.2	FN2	PK	A3	7	2	15.1	9.03	6.07	0.2398	0.6574	0.2219	2.5
1405	PK_FN2_A3_T73	FN2.A3.7	FN2.A3.7.3	FN2	PK	A3	7	3	16.09	9.79482	6.29518	0.2291	0.7	0.2392	2.7
1406	PK_FN2_AN_T01	FN2.AN.0	FN2.AN.0.1	FN2	PK	AN	0	1	17.66	9.68	7.98	6.199	14.1211	0.2372	952.4
1407	PK_FN2_AN_T02	FN2.AN.0	FN2.AN.0.2	FN2	PK	AN	0	2	11.47	8.87	2.6	3.87	13.107	0.2139	860.4
1408	PK_FN2_AN_T03	FN2.AN.0	FN2.AN.0.3	FN2	PK	AN	0	3	14.65	9.6899	4.9601	4.993	14.1511	0.2351	943
1409	PK_FN2_AN_T281	FN2.AN.28	FN2.AN.28.1	FN2	PK	AN	28	1	5.84	0	5.84	3.746	10.382	0.1271	229.4
1410	PK_FN2_AN_T282	FN2.AN.28	FN2.AN.28.2	FN2	PK	AN	28	2	4.594	0	4.594	3.029	9.5296	0.1136	516.8
1411	PK_FN2_AN_T283	FN2.AN.28	FN2.AN.28.3	FN2	PK	AN	28	3	3.761	0	3.761	2.624	12.0901	0.1666	653.8
1412	PK_FN2_AN_T71	FN2.AN.7	FN2.AN.7.1	FN2	PK	AN	7	1	7.534	0	7.534	5.103	14.4265	0.2038	368.7
1413	PK_FN2_AN_T72	FN2.AN.7	FN2.AN.7.2	FN2	PK	AN	7	2	7.909	0	7.909	5.211	13.7959	0.1847	894.1
1414	PK_FN2_AN_T73	FN2.AN.7	FN2.AN.7.3	FN2	PK	AN	7	3	6.766	0	6.766	4.212	12.9667	0.1773	541.6
1415	PK_FN2_BK_T01	FN2.BK.0	FN2.BK.0.1	FN2	PK	BK	0	1	0.264		0.264	0.03204			0
1416	PK_FN2_BK_T02	FN2.BK.0	FN2.BK.0.2	FN2	PK	BK	0	2							0
1417	PK_FN2_BK_T03	FN2.BK.0	FN2.BK.0.3	FN2	PK	BK	0	3							0
1418	PK_FN2_BK_T281	FN2.BK.28	FN2.BK.28.1	FN2	PK	BK	28	1	0.82		0.82	0.03319			0
1419	PK_FN2_BK_T282	FN2.BK.28	FN2.BK.28.2	FN2	PK	BK	28	2							0
1420	PK_FN2_BK_T283	FN2.BK.28	FN2.BK.28.3	FN2	PK	BK	28	3							0
1421	PK_FN2_BK_T71	FN2.BK.7	FN2.BK.7.1	FN2	PK	BK	7	1	0.6365		0.6365	0.04383			0
1422	PK_FN2_BK_T72	FN2.BK.7	FN2.BK.7.2	FN2	PK	BK	7	2							0
1423	PK_FN2_BK_T73	FN2.BK.7	FN2.BK.7.3	FN2	PK	BK	7	3							0
1424	PK_FN2_CT_T01	FN2.CT.0	FN2.CT.0.1	FN2	PK	CT	0	1	7.778	0.07	7.778	0.2491	0.7249	0.2592	1.5
1425	PK_FN2_CT_T02	FN2.CT.0	FN2.CT.0.2	FN2	PK	CT	0	2	7.833	0.01	7.833	0.2192	0.6943	0.2412	0
1426	PK_FN2_CT_T03	FN2.CT.0	FN2.CT.0.3	FN2	PK	CT	0	3	7.619	0	7.619	0.2151	0.7019	0.243	0
1427	PK_FN2_CT_T281	FN2.CT.28	FN2.CT.28.1	FN2	PK	CT	28	1	6.269	0.4	6.269	0.198	0.5449	0.1809	1.3
1428	PK_FN2_CT_T282	FN2.CT.28	FN2.CT.28.2	FN2	PK	CT	28	2	7.782	0	7.782	0.2124	0.4803	0.1507	0
1429	PK_FN2_CT_T283	FN2.CT.28	FN2.CT.28.3	FN2	PK	CT	28	3	4.314	0.0199	4.314	0.153	0.7781	0.2791	0
1430	PK_FN2_CT_T71	FN2.CT.7	FN2.CT.7.1	FN2	PK	CT	7	1	7.596	0.03	7.596	0.2513	0.7048	0.2373	0
1431	PK_FN2_CT_T72	FN2.CT.7	FN2.CT.7.2	FN2	PK	CT	7	2	7.629	0.01	7.629	0.2236	0.737	0.2575	0
1432	PK_FN2_CT_T73	FN2.CT.7	FN2.CT.7.3	FN2	PK	CT	7	3	7.662	0.0104	7.662	0.2143	0.7601	0.265	2.7
1433	PK_FN2_N1_T01	FN2.N1.0	FN2.N1.0.1	FN2	PK	N1	0	1	7.512	0.0488	7.512	0.4748	1.2594	0.2515	30.1
1434	PK_FN2_N1_T02	FN2.N1.0	FN2.N1.0.2	FN2	PK	N1	0	2	7.663	0.0189	7.663	0.4417	1.0599	0.2094	24.5
1435	PK_FN2_N1_T03	FN2.N1.0	FN2.N1.0.3	FN2	PK	N1	0	3	7.568	0.011	7.568	0.4427	1.2821	0.2497	29.6
1436	PK_FN2_N1_T281	FN2.N1.28	FN2.N1.28.1	FN2	PK	N1	28	1	7.714	0	7.714	0.4234	1.2969	0.2531	26.9
1437	PK_FN2_N1_T282	FN2.N1.28	FN2.N1.28.2	FN2	PK	N1	28	2	7.637	0.0028	7.637	0.4242	1.3039	0.2595	31.2
1438	PK_FN2_N1_T283	FN2.N1.28	FN2.N1.28.3	FN2	PK	N1	28	3	5.996	0.011	5.996	0.3392	1.2841	0.2473	29.8
1439	PK_FN2_N1_T71	FN2.N1.7	FN2.N1.7.1	FN2	PK	N1	7	1	7.189	0.0208	7.189	0.4541	1.072	0.2026	24.2
1440	PK_FN2_N1_T72	FN2.N1.7	FN2.N1.7.2	FN2	PK	N1	7	2	7.745	0	7.745	0.4484	1.2593	0.2501	29.7
1441	PK_FN2_N1_T73	FN2.N1.7	FN2.N1.7.3	FN2	PK	N1	7	3	7.77	0.0098	7.77	0.4444	1.3091	0.2554	30.6
1442	PK_FN2_N2_T01	FN2.N2.0	FN2.N2.0.1	FN2	PK	N2	0	1	6.789	0.0134	6.789	2.859	7.4178	0.242	434.8
1443	PK_FN2_N2_T02	FN2.N2.0	FN2.N2.0.2	FN2	PK	N2	0	2	7.703	0.0062	7.703	3.249	7.314	0.2362	433.2
1444	PK_FN2_N2_T03	FN2.N2.0	FN2.N2.0.3	FN2	PK	N2	0	3	7.403	0.0077	7.403	3.247	7.633	0.2494	453
1445	PK_FN2_N2_T281	FN2.N2.28	FN2.N2.28.1	FN2	PK	N2	28	1	7.688	0.0252	7.688	3.212	7.6719	0.2495	458.5
1446	PK_FN2_N2_T282	FN2.N2.28	FN2.N2.28.2	FN2	PK	N2	28	2	7.137	0.0151	7.137	2.97	7.3044	0.2369	432.8
1447	PK_FN2_N2_T283	FN2.N2.28	FN2.N2.28.3	FN2	PK	N2	28	3	5.52	0.02	5.52	2.386	6.8723	0.2247	408.3
1448	PK_FN2_N2_T71	FN2.N2.7	FN2.N2.7.1	FN2	PK	N2	7	1	7.78	0.0075	7.78	3.218	7.6968	0.2514	455.9
1449	PK_FN2_N2_T72	FN2.N2.7	FN2.N2.7.2	FN2	PK	N2	7	2	7.738	0.0118	7.738	3.216	6.5617	0.1982	361.2
1450	PK_FN2_N2_T73	FN2.N2.7	FN2.N2.7.3	FN2	PK	N2	7	3	5.531	0.0099	5.531	2.282	6.6664	0.1984	355.3
1451	PK_FN2_N3_T01	FN2.N3.0	FN2.N3.0.1	FN2	PK	N3	0	1	7.201	0	7.201	6.096	14.4692	0.2397	957.2
1452	PK_FN2_N3_T02	FN2.N3.0	FN2.N3.0.2	FN2	PK	N3	0	2	7.76	0.0134	7.76	6.14	14.3803	0.2413	947.6
1453	PK_FN2_N3_T03	FN2.N3.0	FN2.N3.0.3	FN2	PK	N3	0	3	7.486	0	7.486	6.158	13.7309	0.2291	906.9
1454	PK_FN2_N3_T281	FN2.N3.28	FN2.N3.28.1	FN2	PK	N3	28	1	7.696	0	7.696	6.418	13.8041	0.2322	917.7
1455	PK_FN2_N3_T282	FN2.N3.28	FN2.N3.28.2	FN2	PK	N3	28	2	6.386	0.2206	6.386	5.086	9.1775	0.1347	503.2
1456	PK_FN2_N3_T283	FN2.N3.28	FN2.N3.28.3	FN2	PK	N3	28	3	7.658	0	7.658	6.376	14.7552	0.2519	991.1
1457	PK_FN2_N3_T71	FN2.N3.7	FN2.N3.7.1	FN2	PK	N3	7	1	7.886	0	7.886	6.465	14.421	0.2447	967.1
1458	PK_FN2_N3_T72	FN2.N3.7	FN2.N3.7.2	FN2	PK	N3	7	2	5.834	0	5.834	4.699	14.67	0.2493	973.7
1459	PK_FN2_N3_T73	FN2.N3.7	FN2.N3.7.3	FN2	PK	N3	7	3	4.406	0.0195	4.406	3.3	10.0183	0.1465	549.8
1460	PK_FN3_A1_T01	FN3.A1.0	FN3.A1.0.1	FN3	PK	A1	0	1	9.556	0.801374	8.75463	0.2774	0.7943	0.2027	0
1461	PK_FN3_A1_T02	FN3.A1.0	FN3.A1.0.2	FN3	PK	A1	0	2	9.86	1.21401	8.64599	0.262	1.1973	0.3334	0
1462	PK_FN3_A1_T03	FN3.A1.0	FN3.A1.0.3	FN3	PK	A1	0	3	9.893	1.16576	8.72724	0.2735	1.1482	0.3237	2.5
1463	PK_FN3_A1_T281	FN3.A1.28	FN3.A1.28.1	FN3	PK	A1	28	1	8.907	0.667351	8.23965	0.251	1.096	0.3082	0
1464	PK_FN3_A1_T282	FN3.A1.28	FN3.A1.28.2	FN3	PK	A1	28	2	8.605	0.700887	7.90411	0.2398	1.1184	0.3175	0
1465	PK_FN3_A1_T283	FN3.A1.28	FN3.A1.28.3	FN3	PK	A1	28	3	9.578	0.680278	8.89772	0.2672	1.1222	0.3178	2.1
1466	PK_FN3_A1_T71	FN3.A1.7	FN3.A1.7.1	FN3	PK	A1	7	1	9.674	1.03637	8.63763	0.2799	1.1956	0.3321	0
1467	PK_FN3_A1_T72	FN3.A1.7	FN3.A1.7.2	FN3	PK	A1	7	2	8.496	1.04084	7.45516	0.2473	1.1666	0.3281	0
1468	PK_FN3_A1_T73	FN3.A1.7	FN3.A1.7.3	FN3	PK	A1	7	3	9.81	1.01194	8.79806	0.2706	1.154	0.3257	3.4
1469	PK_FN3_A2_T01	FN3.A2.0	FN3.A2.0.1	FN3	PK	A2	0	1	10.64	5.77567	4.86433	0.2354	1.4048	0.3402	4.2
1470	PK_FN3_A2_T02	FN3.A2.0	FN3.A2.0.2	FN3	PK	A2	0	2	13.89	4.89272	8.99728	0.2739	1.1048	0.3098	1.6
1471	PK_FN3_A2_T03	FN3.A2.0	FN3.A2.0.3	FN3	PK	A2	0	3	13.69	4.4702	9.2198	0.2592	1.0918	0.2893	2.4
1472	PK_FN3_A2_T281	FN3.A2.28	FN3.A2.28.1	FN3	PK	A2	28	1	13.01	4.23784	8.77216	0.277	1.1102	0.3059	2.4
1473	PK_FN3_A2_T282	FN3.A2.28	FN3.A2.28.2	FN3	PK	A2	28	2	13.48	4.40146	9.07854	0.2646	1.1117	0.3127	2.5
1474	PK_FN3_A2_T283	FN3.A2.28	FN3.A2.28.3	FN3	PK	A2	28	3	12.54	4.27898	8.26102	0.2588	1.1749	0.3122	2.4
1475	PK_FN3_A2_T71	FN3.A2.7	FN3.A2.7.1	FN3	PK	A2	7	1	13.68	4.57398	9.10602	0.2481	1.1089	0.3088	3.2
1476	PK_FN3_A2_T72	FN3.A2.7	FN3.A2.7.2	FN3	PK	A2	7	2	13.55	4.77654	8.77346	0.2979	1.1616	0.3245	2.9
1477	PK_FN3_A2_T73	FN3.A2.7	FN3.A2.7.3	FN3	PK	A2	7	3	13.88	4.77881	9.10119	0.2801	1.1803	0.3176	1.7
1478	PK_FN3_A3_T01	FN3.A3.0	FN3.A3.0.1	FN3	PK	A3	0	1	18.36	9.97071	8.38929	0.2777	1.0702	0.2872	1
1479	PK_FN3_A3_T02	FN3.A3.0	FN3.A3.0.2	FN3	PK	A3	0	2	18.54	9.34308	9.19692	0.3263	1.0283	0.2731	2.2
1480	PK_FN3_A3_T03	FN3.A3.0	FN3.A3.0.3	FN3	PK	A3	0	3	19.36	10.8465	8.51352	0.2869	1.0714	0.2857	3
1481	PK_FN3_A3_T281	FN3.A3.28	FN3.A3.28.1	FN3	PK	A3	28	1	17.68	8.75028	8.92972	0.2705	1.1075	0.2917	2.3
1482	PK_FN3_A3_T282	FN3.A3.28	FN3.A3.28.2	FN3	PK	A3	28	2	18.55	9.95681	8.59319	0.3163	1.1473	0.3058	2.4
1483	PK_FN3_A3_T283	FN3.A3.28	FN3.A3.28.3	FN3	PK	A3	28	3	18.4	9.24446	9.15554	0.3029	1.1028	0.2933	2.5
1484	PK_FN3_A3_T71	FN3.A3.7	FN3.A3.7.1	FN3	PK	A3	7	1	18.74	12.1016	6.63841	0.2897	1.1552	0.3105	3.4
1485	PK_FN3_A3_T72	FN3.A3.7	FN3.A3.7.2	FN3	PK	A3	7	2	18.65	11.2016	7.44845	0.2999	1.1254	0.2973	3.1
1486	PK_FN3_A3_T73	FN3.A3.7	FN3.A3.7.3	FN3	PK	A3	7	3	14.65	8.52052	6.12948	0.2395	0.9823	0.2472	3.3
1487	PK_FN3_AN_T01	FN3.AN.0	FN3.AN.0.1	FN3	PK	AN	0	1	18.58	9.1493	9.4307	6.235	13.0377	0.2688	820.4
1488	PK_FN3_AN_T02	FN3.AN.0	FN3.AN.0.2	FN3	PK	AN	0	2	18.31	9.64153	8.66847	5.743	12.777	0.2601	835.7
1489	PK_FN3_AN_T03	FN3.AN.0	FN3.AN.0.3	FN3	PK	AN	0	3	18.6	5.39015	13.2099	6.132	9.1252	0.1679	519.7
1490	PK_FN3_AN_T281	FN3.AN.28	FN3.AN.28.1	FN3	PK	AN	28	1	8.503	0	8.503	5.8	13.9515	0.2656	853.1
1491	PK_FN3_AN_T282	FN3.AN.28	FN3.AN.28.2	FN3	PK	AN	28	2	8.714	0	8.714	5.633	14.2518	0.2727	732.7
1492	PK_FN3_AN_T283	FN3.AN.28	FN3.AN.28.3	FN3	PK	AN	28	3	7.63	0	7.63	4.395	14.5804	0.2737	751.8
1493	PK_FN3_AN_T71	FN3.AN.7	FN3.AN.7.1	FN3	PK	AN	7	1	8.473	0.0115446	8.46146	4.962	13.7535	0.2519	832.4
1494	PK_FN3_AN_T72	FN3.AN.7	FN3.AN.7.2	FN3	PK	AN	7	2	7.494	0	7.494	3.817	8.6267	0.1393	375.9
1495	PK_FN3_AN_T73	FN3.AN.7	FN3.AN.7.3	FN3	PK	AN	7	3	7.514	0	7.514	4.023	14.2398	0.2563	724.1
1496	PK_FN3_BK_T00	FN3.BK.0	FN3.BK.0.0	FN3	PK	BK	0	0							0
1497	PK_FN3_BK_T01	FN3.BK.0	FN3.BK.0.1	FN3	PK	BK	0	1							0
1498	PK_FN3_BK_T02	FN3.BK.0	FN3.BK.0.2	FN3	PK	BK	0	2							0
1499	PK_FN3_BK_T03	FN3.BK.0	FN3.BK.0.3	FN3	PK	BK	0	3							0
1500	PK_FN3_BK_T281	FN3.BK.28	FN3.BK.28.1	FN3	PK	BK	28	1	0.7279		0.7279	0.05606			0
1501	PK_FN3_BK_T282	FN3.BK.28	FN3.BK.28.2	FN3	PK	BK	28	2	0.6187		0.6187	0.06044			0
1502	PK_FN3_BK_T283	FN3.BK.28	FN3.BK.28.3	FN3	PK	BK	28	3							0
1503	PK_FN3_BK_T71	FN3.BK.7	FN3.BK.7.1	FN3	PK	BK	7	1	0.2183		0.2183	0.06035			0
1504	PK_FN3_BK_T72	FN3.BK.7	FN3.BK.7.2	FN3	PK	BK	7	2	0.5553		0.5553	0.06021			0
1505	PK_FN3_BK_T73	FN3.BK.7	FN3.BK.7.3	FN3	PK	BK	7	3							0
1506	PK_FN3_CT_T281	FN3.CT.28	FN3.CT.28.1	FN3	PK	CT	28	1	6.298	0.1686	6.298	0.2202	0.5967	0.1461	0
1507	PK_FN3_CT_T72	FN3.CT.7	FN3.CT.7.2	FN3	PK	CT	7	2	8.824	0.022	8.824	0.2824	1.2935	0.3219	0
1508	PK_FN3_CT_T283	FN3.CT.28	FN3.CT.28.3	FN3	PK	CT	28	3	6.468	0.0625	6.468	0.2123	0.9089	0.2361	1.5
1509	PK_FN3_CT_T01	FN3.CT.0	FN3.CT.0.1	FN3	PK	CT	0	1	8.336	0.0063	8.336	0.2614	1.1806	0.3264	0
1510	PK_FN3_CT_T02	FN3.CT.0	FN3.CT.0.2	FN3	PK	CT	0	2	8.949	0	8.949	0.3035	1.1682	0.318	1.4
1511	PK_FN3_CT_T03	FN3.CT.0	FN3.CT.0.3	FN3	PK	CT	0	3	8.855	0.0091	8.855	0.2655	1.1274	0.3035	0
1512	PK_FN3_CT_T71	FN3.CT.7	FN3.CT.7.1	FN3	PK	CT	7	1	7.524	0.2732	7.524	0.2254	0.9656	0.2555	0
1513	PK_FN3_CT_T282	FN3.CT.28	FN3.CT.28.2	FN3	PK	CT	28	2	6.339	0.0685	6.339	0.2048	1.6137	0.3132	0
1514	PK_FN3_CT_T73	FN3.CT.7	FN3.CT.7.3	FN3	PK	CT	7	3	3.73	0	3.73	0.1383	0.9704	0.2533	0
1515	PK_FN3_N1_T01	FN3.N1.0	FN3.N1.0.1	FN3	PK	N1	0	1	7.935	0.0126	7.935	0.4841	2.3454	0.2964	28.2
1516	PK_FN3_N1_T02	FN3.N1.0	FN3.N1.0.2	FN3	PK	N1	0	2	8.369	0.0131	8.369	0.4876	1.8538	0.3112	29
1517	PK_FN3_N1_T03	FN3.N1.0	FN3.N1.0.3	FN3	PK	N1	0	3	8.908	0.0188	8.908	0.5074	1.7176	0.3052	28.6
1518	PK_FN3_N1_T281	FN3.N1.28	FN3.N1.28.1	FN3	PK	N1	28	1	8.458	0	8.458	0.4677	1.7392	0.314	30.3
1519	PK_FN3_N1_T282	FN3.N1.28	FN3.N1.28.2	FN3	PK	N1	28	2	8.788	0.0106	8.788	0.469	1.5762		0
1520	PK_FN3_N1_T283	FN3.N1.28	FN3.N1.28.3	FN3	PK	N1	28	3	8.674	0	8.674	5.732	1.6403	0.2958	26.6
1521	PK_FN3_N1_T71	FN3.N1.7	FN3.N1.7.1	FN3	PK	N1	7	1	8.814	0.0563	8.814	0.4969	1.5614	0.2802	26.8
1522	PK_FN3_N1_T72	FN3.N1.7	FN3.N1.7.2	FN3	PK	N1	7	2	7.922	0.1349	7.922	0.463	1.7649	0.3138	29.3
1523	PK_FN3_N1_T73	FN3.N1.7	FN3.N1.7.3	FN3	PK	N1	7	3	8.795	0.0118	8.795	0.4805	1.7187	0.3033	27.8
1524	PK_FN3_N2_T01	FN3.N2.0	FN3.N2.0.1	FN3	PK	N2	0	1	7.698	0.0073	7.698	3.052	7.8567	0.2987	434.8
1525	PK_FN3_N2_T02	FN3.N2.0	FN3.N2.0.2	FN3	PK	N2	0	2	8.797	0.0078	8.797	3.257	8.0368	0.311	448.2
1526	PK_FN3_N2_T03	FN3.N2.0	FN3.N2.0.3	FN3	PK	N2	0	3	8.582	0.011	8.582	3.213	7.835	0.3012	436.6
1527	PK_FN3_N2_T281	FN3.N2.28	FN3.N2.28.1	FN3	PK	N2	28	1	8.164	0	8.164	3.18	7.2029	0.2789	403.8
1528	PK_FN3_N2_T282	FN3.N2.28	FN3.N2.28.2	FN3	PK	N2	28	2	8.704		8.704	3.239	7.1262	0.276	397.8
1529	PK_FN3_N2_T283	FN3.N2.28	FN3.N2.28.3	FN3	PK	N2	28	3	8.424	0	8.424	3.238	7.9344	0.308	447.2
1530	PK_FN3_N2_T71	FN3.N2.7	FN3.N2.7.1	FN3	PK	N2	7	1	8.812	0.0141	8.812	3.285	7.9968	0.3088	447.3
1531	PK_FN3_N2_T72	FN3.N2.7	FN3.N2.7.2	FN3	PK	N2	7	2	8.729		8.729	3.256	7.2998	0.2829	408.5
1532	PK_FN3_N2_T73	FN3.N2.7	FN3.N2.7.3	FN3	PK	N2	7	3	8.783	0.0118	8.783	3.244	6.9793	0.269	385.7
1533	PK_FN3_N3_T01	FN3.N3.0	FN3.N3.0.1	FN3	PK	N3	0	1	7.644	0.0076	7.644	5.526	13.8017	0.2819	885.1
1534	PK_FN3_N3_T02	FN3.N3.0	FN3.N3.0.2	FN3	PK	N3	0	2	8.922		8.922	6.269	13.7562	0.2781	878.8
1535	PK_FN3_N3_T03	FN3.N3.0	FN3.N3.0.3	FN3	PK	N3	0	3	8.871	0	8.871	6.289	13.0222	0.2731	845.8
1536	PK_FN3_N3_T281	FN3.N3.28	FN3.N3.28.1	FN3	PK	N3	28	1	8.593	0	8.593	6.218	13.885	0.2862	908.3
1537	PK_FN3_N3_T282	FN3.N3.28	FN3.N3.28.2	FN3	PK	N3	28	2	8.36	0.0116	8.36	0.4864	14.084	0.2874	898
1538	PK_FN3_N3_T283	FN3.N3.28	FN3.N3.28.3	FN3	PK	N3	28	3	8.819	0	8.819	6.089	13.7686	0.289	895.2
1539	PK_FN3_N3_T71	FN3.N3.7	FN3.N3.7.1	FN3	PK	N3	7	1	8.759	0.0044	8.759	6.427	14.1786	0.2957	919.4
1540	PK_FN3_N3_T72	FN3.N3.7	FN3.N3.7.2	FN3	PK	N3	7	2	8.937	0.0085	8.937	6.272	12.5308	0.2608	804.2
1541	PK_FN3_N3_T73	FN3.N3.7	FN3.N3.7.3	FN3	PK	N3	7	3	8.436	0.0001	8.436	5.77	13.2432	0.2686	830.2

## Sheet: Optical_Properties
Sort	Sample	SampleID	SampleCode	Region	SiteNu	Treatment	Replicate	TimePoint	abs254	BIX	HIX	FI	MaxEm	TC	RamanArea	SUVA254	DOC
2	MSUAA1A3R1T0_5	NA1.A3.0	NA1.A3.0.1	NA	1	A3	1	0	0.170577	0.562663	11.3504	1.55026	9435.4	0.228787	5854.97	3.63704	4.69
3	MSUAA1A3R1T21_15	NA1.A3.28	NA1.A3.28.1	NA	1	A3	1	28	0.169204	0.572647	11.7418	1.56488	9469.9	0.235667	6054.75	3.60776	4.69
4	MSUAA1A3R2T0_20	NA1.A3.0	NA1.A3.0.2	NA	1	A3	2	0	0.170784	0.566692	11.4513	1.55665	11613.9	0.223514	5854.97	1.70784	10
5	MSUAA1A3R2T21_17	NA1.A3.28	NA1.A3.28.2	NA	1	A3	2	28	0.167401	0.575832	12.2218	1.57274	10019.7	0.234052	5854.97	1.67401	10
6	MSUAA1A3R3T0_14	NA1.A3.0	NA1.A3.0.3	NA	1	A3	3	0	0.175883	0.563523	10.1126	1.5635	9400.03	0.228069	6360.02	2.08449	8.4377
7	MSUAA1A3R3T21_8	NA1.A3.28	NA1.A3.28.3	NA	1	A3	3	28	0.172518	0.576856	11.797	1.56094	9664.69	0.2361	5854.97	1.27508	13.53
8	MSUAA1ANR1T0_6	NA1.AN.0	NA1.AN.0.1	NA	1	AN	1	0	0.174693	0.606128	7.64745	1.57165	10519.8	0.357168	6360.02	2.50395	6.9767
9	MSUAA1ANR2T0_4	NA1.AN.0	NA1.AN.0.2	NA	1	AN	2	0	0.185826	0.580241	5.54023	1.57211	12024.5	0.500255	6360.02	6.09066	3.051
10	MSUAA1ANR2T21_1	NA1.AN.28	NA1.AN.28.2	NA	1	AN	2	28	0.159138	0.608989	10.2343	1.58192	9803.58	0.279476	6360.02	2.92641	5.438
11	MSUAA1ANR3T21_5	NA1.AN.28	NA1.AN.28.3	NA	1	AN	3	28	0.166206	0.612851	10.0758	1.58388	9715.1	0.280948	6360.02	2.91462	5.7025
12	MSUAA1CtR1T0_18	NA1.CT.0	NA1.CT.0.1	NA	1	CT	1	0	0.169864	0.575212	10.4603	1.56549	9452.75	0.236082	5854.97	9.67886	1.755
13	MSUAA1CtR1T21_3	NA1.CT.28	NA1.CT.28.1	NA	1	CT	1	28	0.170103	0.573083	12.8292	1.56797	9606.4	0.22633	5854.97	12.1502	1.4
14	MSUAA1CtR2T0_9	NA1.CT.0	NA1.CT.0.2	NA	1	CT	2	0	0.173589	0.561746	12.2097	1.56876	9663.85	0.220232	5854.97		0
15	MSUAA1CtR2T21_11	NA1.CT.28	NA1.CT.28.2	NA	1	CT	2	28	0.172489	0.566566	12.8126	1.5704	9589.14	0.218559	5854.97		0
16	MSUAA1CtR3T0_10	NA1.CT.0	NA1.CT.0.3	NA	1	CT	3	0	0.174671	0.57056	11.6206	1.57266	9379.56	0.219188	5854.97		0
17	MSUAA1CtR3T21_6	NA1.CT.28	NA1.CT.28.3	NA	1	CT	3	28	0.174887	0.57561	12.6577	1.55832	9774.78	0.222471	5854.97		0
18	MSUAA2A3R1T0_7	NA2.A3.0	NA2.A3.0.1	NA	2	A3	1	0	0.0279	0.638699	5.31084	1.61239	5183.76	0.297284	5854.97	3.7887	0.7364
20	MSUAA2A3R2T0_13	NA2.A3.0	NA2.A3.0.2	NA	2	A3	2	0	0.02776	0.645321	5.29644	1.6479	5170.79	0.312574	6054.75	0.577539	4.8066
21	MSUAA2A3R2T21_11	NA2.A3.28	NA2.A3.28.2	NA	2	A3	2	28	0.030215	0.615529	6.93862	1.58356	5244.25	0.258601	6360.02	1.49973	2.0147
22	MSUAA2A3R3T21_1	NA2.A3.28	NA2.A3.28.1	NA	2	A3	1	28	0.027749	0.66032	7.15235	1.62909	5099.16	0.341899	6054.75	2.12002	1.3089
23	MSUAA2ANR1T0_3	NA2.AN.0	NA2.AN.0.1	NA	2	AN	1	0	0.041503	0.863395	2.4537	1.71729	5154.2	1.50846	6360.02	1.61434	2.5709
24	MSUAA2ANR1T21_10	NA2.AN.28	NA2.AN.28.1	NA	2	AN	1	28	0.034015	0.711146	5.4203	1.64075	5218.87	0.454774	6360.02	2.51963	1.35
25	MSUAA2ANR2T0_13	NA2.AN.0	NA2.AN.0.2	NA	2	AN	2	0	0.058246	0.805254	1.40293	1.76652	8058.39	1.9432	6360.02	1.94653	2.9923
26	MSUAA2ANR2T21_12	NA2.AN.28	NA2.AN.28.2	NA	2	AN	2	28	0.030896	0.726835	3.68443	1.67861	5292.62	0.78083	6360.02	2.60089	1.1879
27	MSUAA2ANR3T0_19	NA2.AN.0	NA2.AN.0.3	NA	2	AN	3	0	0.039992	0.690392	2.62324	1.67163	5197.09	1.18926	5854.97	1.12242	3.563
28	MSUAA2ANR3T21_2	NA2.AN.28	NA2.AN.28.3	NA	2	AN	3	28	0.030259	0.718862	6.09087	1.65636	5234.97	0.453164	6360.02	2.05369	1.4734
29	MSUAA2R1CtT0_15	NA2.CT.0	NA2.CT.0.1	NA	2	CT	1	0	0.027986	0.6622	7.75023	1.61267	5210.63	0.302016	6054.75	2.33217	1.2
30	MSUAA2CtR1T21A_1	NA2.CT.28	NA2.CT.28.1	NA	2	CT	1	28	0.028613	0.649833	8.21791	1.59628	4996.93	0.311577	6054.75	2.54564	1.124
31	MSUAA2CtR1T21B_2	NA2.CT.28	NA2.CT.28.1	NA	2	CT	1	28	0.029727	0.662949	7.56178	1.60822	10299.4	0.312258	6054.75	2.64475	1.124
32	MSUAA2CtR2T0_14	NA2.CT.0	NA2.CT.0.2	NA	2	CT	2	0	0.028452	0.633156	6.17815	1.65149	5109.23	0.2742	5854.97	2.371	1.2
33	MSUAA2CtR2T21_11	NA2.CT.28	NA2.CT.28.2	NA	2	CT	2	28	0.027777	0.649843	9.20834	1.61311	5044.46	0.299167	6054.75	2.47788	1.121
34	MSUAA2CtR3T0_12	NA2.CT.0	NA2.CT.0.3	NA	2	CT	3	0	0.02855	0.629886	5.65201	1.63101	5138.77	0.282082	5854.97	2.64597	1.079
35	MSUAA2CtR3T21_5	NA2.CT.28	NA2.CT.28.3	NA	2	CT	3	28	0.027947	0.633795	11.4377	1.6382	5099.72	0.299157	6054.75	2.42175	1.154
36	MSUAA3A3R1T0_16	NA3.A3.0	NA3.A3.0.1	NA	3	A3	1	0	0.025281	0.675666	5.00169	1.59255	5210.5	0.380525	6054.75	2.63015	0.9612
37	MSUAA3A3R1T21_13	NA3.A3.28	NA3.A3.28.1	NA	3	A3	1	28	0.025902	0.657783	6.23936	1.58382	5152.16	0.382926	5854.97	7.203	0.3596
38	MSUAA3A3R2T0_8	NA3.A3.0	NA3.A3.0.2	NA	3	A3	2	0	0.027735	0.644894	3.59234	1.61079	5197.42	0.449539	6360.02	2.94802	0.9408
39	MSUAA3A3R2T21_14	NA3.A3.28	NA3.A3.28.2	NA	3	A3	2	28	0.025627	0.674296	5.00706	1.5974	5102.33	0.436008	6054.75	4.27117	0.6
40	MSUAA3A3R3T0_12	NA3.A3.0	NA3.A3.0.3	NA	3	A3	3	0	0.027509	0.662257	5.19047	1.57999	5224.43	0.388294	6054.75	3.02663	0.9089
41	MSUAA3A3R3T21_6	NA3.A3.28	NA3.A3.28.3	NA	3	A3	3	28	0.029965	0.663437	6.18278	1.5639	5122.59	0.348332	6054.75	8.59581	0.3486
42	MSUAA3ANR1T21_7	NA3.AN.28	NA3.AN.28.1	NA	3	AN	1	28	0.027437	0.704938	4.7923	1.72305	5104.27	0.472477	6360.02	2.78803	0.9841
43	MSUAA3ANR2T21_4	NA3.AN.28	NA3.AN.28.2	NA	3	AN	2	28	0.024651	0.821748	5.83118	1.72955	5292.37	0.462734	5854.97	2.74541	0.8979
44	MSUAA3ANR3T0_4	NA3.AN.0	NA3.AN.0.3	NA	3	AN	3	0	0.046255	0.993501	1.48361	1.76284	8549.76	1.90947	6054.75	3.59346	1.2872
45	MSUAA3ANR3T21_8	NA3.AN.28	NA3.AN.28.3	NA	3	AN	3	28	0.026886	0.807623	4.21266	1.69962	5233.7	0.709922	6054.75	1.70705	1.575
46	MSUAA3CtR1T0_2	NA3.CT.0	NA3.CT.0.1	NA	3	CT	1	0	0.024292	0.67379	5.23925	1.57233	5331.05	0.353266	6054.75	2.42193	1.003
47	MSUAA3CtR1T21_10	NA3.CT.28	NA3.CT.28.1	NA	3	CT	1	28	0.024154	0.67047	8.33553	1.58318	5146.5	0.306457	6054.75	2.5324	0.9538
48	MSUAA3CtR2T0_7	NA3.CT.0	NA3.CT.0.2	NA	3	CT	2	0	0.023841	0.651741	5.07123	1.54928	5252.53	0.314017	6054.75	2.37224	1.005
49	MSUAA3CtR2T21_3	NA3.CT.28	NA3.CT.28.2	NA	3	CT	2	28	0.023607	0.687923	7.71134	1.60736	5261.8	0.324326	6054.75	2.41331	0.9782
50	MSUAA3CtR3T21_9	NA3.CT.28	NA3.CT.28.3	NA	3	CT	3	28	0.024219	0.66644	6.94038	1.58159	5281.57	0.312281	6054.75	2.39792	1.01
51	BA1A3T0R1_28	IA1.A3.0	IA1.A3.0.1	IA	1	A3	1	0	0.214988	0.61521	15.2596	1.6269	6374.35	0.232879	3039.99	0.905327	23.747
52	BA1A3T28R1_54	IA1.A3.28	IA1.A3.28.1	IA	1	A3	1	28	0.209336	0.620607	14.6041	1.61924	6536.11	0.231851	2861.39	0.891554	23.4799
53	BA1A3T0R2_39	IA1.A3.0	IA1.A3.0.2	IA	1	A3	2	0	0.204062	0.614116	15.8411	1.63146	6001.6	0.221751	3039.99	0.851294	23.9708
54	BA1A3T28R2_56	IA1.A3.28	IA1.A3.28.2	IA	1	A3	2	28	0.20892	0.621059	14.7151	1.61725	6470.84	0.236642	2861.39	0.840687	24.8511
55	BA1A3T0R3_40	IA1.A3.0	IA1.A3.0.3	IA	1	A3	3	0	0.212652	0.621443	14.2111	1.62798	6588.66	0.243984	2861.39	0.829758	25.6282
56	BA1A3T28R3_58	IA1.A3.28	IA1.A3.28.3	IA	1	A3	3	28	0.204126	0.617721	14.6843	1.61905	6329.7	0.231949	2861.39	0.788262	25.8957
57	BA1N3T0R1_25	IA1.AN.0	IA1.AN.0.1	IA	1	AN	1	0	0.210124	0.610054	17.2882	1.61575	6237.67	0.219809	3039.99	1.08993	19.2786
58	BA1ANT28R1_42	IA1.AN.28	IA1.AN.28.1	IA	1	AN	1	28	0.185423	0.619217	16.2996	1.63275	6208.96	0.21992	2861.39	0.816493	22.7097
59	BA1N3T0R2_26	IA1.AN.0	IA1.AN.0.2	IA	1	AN	2	0	0.215398	0.611175	16.4818	1.60813	6418.34	0.223566	3039.99	0.903762	23.8335
60	BA1ANT28R2_44	IA1.AN.28	IA1.AN.28.2	IA	1	AN	2	28	0.184597	0.622678	16.2224	1.62207	6102.57	0.229993	2861.39	0.780085	23.6637
61	BA1ANT28R3_55	IA1.AN.28	IA1.AN.28.3	IA	1	AN	3	28	0.185867	0.623283	16.6484	1.64005	6078.2	0.222912	2861.39	0.781381	23.787
62	BA1CtT0R1_23	IA1.CT.0	IA1.CT.0.1	IA	1	CT	1	0	0.214873	0.617892	15.9561	1.61525	6666.17	0.222501	3039.99	0.895304	24
63	BA1CtT28R1_41	IA1.CT.28	IA1.CT.28.1	IA	1	CT	1	28	0.200822	0.617931	16.06	1.61424	6445.43	0.226806	2861.39	0.934056	21.5
64	BA1CtT0R2_29	IA1.CT.0	IA1.CT.0.2	IA	1	CT	2	0	0.211536	0.616921	15.6628	1.61629	6628.48	0.223005	3039.99	0.846144	25
65	BA1CtT28R2_53	IA1.CT.28	IA1.CT.28.2	IA	1	CT	2	28	0.199248	0.618964	15.7994	1.60815	6290.38	0.233091	2861.39	0.928462	21.46
66	BA1CtT0R3_57	IA1.CT.0	IA1.CT.0.3	IA	1	CT	3	0	0.206645	0.617326	15.4182	1.61317	6513.68	0.226749	2861.39
67	BA1CtT28R3_59	IA1.CT.28	IA1.CT.28.3	IA	1	CT	3	28	0.193034	0.617076	15.2753	1.61672	6322.44	0.22615	2861.39
68	BA1R1_30	IA1..	IA1...1	IA	1		1		0.216559	0.612957	15.7319	1.61074	6622.46	0.230298	3039.99
69	BA1R2_31	IA1..	IA1...2	IA	1		2		0.216866	0.609461	16.0013	1.61752	6567.01	0.222836	3039.99
70	BA1R3_32	IA1..	IA1...3	IA	1		3		0.211071	0.611329	16.2965	1.61638	6329.52	0.230959	3039.99
71	BA2A3T0R1_17	IA2.A3.0	IA2.A3.0.1	IA	2	A3	1	0	0.21788	0.624061	14.0951	1.62808	6772.29	0.249138	3039.99	0.724851	30.0586
72	BA2A3T28R1_38	IA2.A3.28	IA2.A3.28.1	IA	2	A3	1	28	0.222793	0.612819	14.4511	1.61934	6786.07	0.233826	3039.99	0.748042	29.7835
73	BA2A3T0R2_19	IA2.A3.0	IA2.A3.0.2	IA	2	A3	2	0	0.224104	0.622524	15.5283	1.62132	6948.03	0.240153	3039.99	0.808759	27.7096
74	BA2A3T28R2_45	IA2.A3.28	IA2.A3.28.2	IA	2	A3	2	28	0.218889	0.625445	13.1571	1.61469	7027.99	0.240347	2861.39	0.759333	28.8265
75	BA2A3T0R3_18	IA2.A3.0	IA2.A3.0.3	IA	2	A3	3	0	0.218808	0.622081	13.8305	1.62383	6694.12	0.255966	3039.99	0.798252	27.4109
76	BA2A3T28R3_52	IA2.A3.28	IA2.A3.28.3	IA	2	A3	3	28	0.221435	0.626302	13.7105	1.61658	6939.03	0.238683	2861.39	0.773556	28.6256
77	BA2N3T0R1_24	IA2.AN.0	IA2.AN.0.1	IA	2	AN	1	0	0.22503	0.62445	16.9008	1.61954	6508.96	0.225534	3039.99	0.743694	30.2584
78	BA2ANT28R1_46	IA2.AN.28	IA2.AN.28.1	IA	2	AN	1	28	0.208152	0.626822	14.9322	1.62145	6725.27	0.228057	2861.39	0.716747	29.0412
79	BA2N3T0R2_27	IA2.AN.0	IA2.AN.0.2	IA	2	AN	2	0	0.223165	0.620948	16.3012	1.61185	6477.1	0.22328	3039.99	0.830233	26.8798
80	BA2N3T0R3_36	IA2.AN.0	IA2.AN.0.3	IA	2	AN	3	0	0.215617	0.620544	16.847	1.60248	6440.29	0.22539	3039.99	0.785576	27.447
81	BA2ANT28R2_50	IA2.AN.28	IA2.AN.28.3	IA	2	AN	3	28	0.20843	0.627986	15.6293	1.61801	6688.89	0.228032	2861.39	0.75949	27.4434
82	BA2ANT28R3_51	IA2.AN.28	IA2.AN.28.3	IA	2	AN	3	28	0.209994	0.62867	16.0266	1.61792	6581.01	0.228497	2861.39	0.765189	27.4434
83	BA2CtT0R1_7	IA2.CT.0	IA2.CT.0.1	IA	2	CT	1	0	0.206386	0.625839	16.7998	1.6162	6121.84	0.225525	3328.57	0.684758	30.14
84	BA2CtT28R1_21	IA2.CT.28	IA2.CT.28.1	IA	2	CT	1	28	0.222366	0.62186	16.4072	1.60839	6696.06	0.229154	3039.99	0.997157	22.3
85	BA2CtT0R2_20	IA2.CT.0	IA2.CT.0.2	IA	2	CT	2	0	0.224437	0.623454	16.5389	1.62401	6625.15	0.230405	3039.99	0.794186	28.26
86	BA2CtT28R2_37	IA2.CT.28	IA2.CT.28.2	IA	2	CT	2	28	0.214773	0.622331	16.6449	1.60138	6508.4	0.223745	3039.99	0.773399	27.77
87	BA2CtT0R3_14	IA2.CT.0	IA2.CT.0.3	IA	2	CT	3	0	0.219137	0.629852	16.553	1.62318	6339.7	0.224548	3328.57	0.740828	29.58
88	BA2CtT0R3_2	IA2.CT.0	IA2.CT.0.3	IA	2	CT	3	0	0.219137	0.629852	16.553	1.62318	6339.7	0.224548	3328.57	0.740828	29.58
89	BA2CtT28R3_47	IA2.CT.28	IA2.CT.28.3	IA	2	CT	3	28	0.215934	0.624544	16.3917	1.62042	6637.74	0.232063	2861.39	0.798277	27.05
90	BA21_2	IA2..	IA2...1	IA	2		1		0.227538	0.628101	15.5182	1.61967	6548.25	0.238706	3328.57
91	BA22_1	IA2..	IA2...2	IA	2		2		0.231161	0.624045	13.4703	1.62554	6499.5	0.227693	3328.57
92	BA23_3	IA2..	IA2...3	IA	2		3		0.228141	0.630316	15.7166	1.61432	6634.63	0.240361	3328.57
93	BA3A3T0R1_9	IA3.A3.0	IA3.A3.0.1	IA	3	A3	1	0	0.036845	0.517626	11.5177	1.57812	2641.76	0.279113	3328.57	0.813194	4.5309
94	BA3A3T28R1_33	IA3.A3.28	IA3.A3.28.1	IA	3	A3	1	28	0.040477	0.520492	10.5107	1.50043	2493.28	0.279931	3039.99	0.934545	4.3312
95	BA3A3T0R2_11	IA3.A3.0	IA3.A3.0.2	IA	3	A3	2	0	0.037247	0.503649	9.13919	1.64706	2447.22	0.394975	3328.57	0.961411	3.8742
96	BA3A3T28R2_34	IA3.A3.28	IA3.A3.28.2	IA	3	A3	2	28	0.037447	0.50623	9.6597	1.49742	2565.81	0.335409	3039.99	0.965801	3.8773
97	BA3A3T28R3_49	IA3.A3.28	IA3.A3.28.2	IA	3	A3	2	28	0.036138	0.517574	9.27419	1.50424	2488.07	0.261879	2861.39	0.93204	3.8773
98	BA3A3T0R3_16	IA3.A3.0	IA3.A3.0.3	IA	3	A3	3	0	0.034011	0.508716	8.20775	1.54065	2695.38	0.370882	3039.99	0.944829	3.5997
99	BA3A3T0R3_4	IA3.A3.0	IA3.A3.0.3	IA	3	A3	3	0	0.034011	0.508716	8.20775	1.54065	2695.38	0.370882	3039.99	0.944829	3.5997
100	BA3N3T0R1_8	IA3.AN.0	IA3.AN.0.1	IA	3	AN	1	0	0.038653	0.534867	16.7868	1.59665	2644.05	0.22207	3328.57	0.860907	4.4898
101	BA3ANT28R1_5	IA3.AN.28	IA3.AN.28.1	IA	3	AN	1	28	0.033241	0.573977	13.4024	1.53028	2688.44	0.215514	2861.39	0.760907	4.3686
102	BA3N3T0R2_1	IA3.AN.0	IA3.AN.0.2	IA	3	AN	2	0	0.036966	0.551266	22.2298	1.56133	2525.11	0.199688	3328.57	0.690824	5.351
103	BA3N3T0R2_13	IA3.AN.0	IA3.AN.0.2	IA	3	AN	2	0	0.036966	0.551266	22.2298	1.56133	2525.11	0.199688	3328.57	0.690824	5.351
104	BA3ANT28R2_6	IA3.AN.28	IA3.AN.28.2	IA	3	AN	2	28	0.035232	0.5714	13.5503	1.51464	2642.35	0.20864	2861.39	0.833972	4.2246
105	BA3N3T0R3_22	IA3.AN.0	IA3.AN.0.3	IA	3	AN	3	0	0.038609	0.526749	19.9558	1.5229	2560.5	0.212937	3039.99	0.778988	4.9563
106	BA3ANT28R3_7	IA3.AN.28	IA3.AN.28.3	IA	3	AN	3	28	0.03977	0.578187	12.1901	1.52501	2578.93	0.207943	2861.39	0.952073	4.1772
107	BA3CtT0R1_10	IA3.CT.0	IA3.CT.0.1	IA	3	CT	1	0	0.035967	0.515671	14.9054	1.546	2479.74	0.187805	3328.57	0.839762	4.283
108	BA3CtT28R1_15	IA3.CT.28	IA3.CT.28.1	IA	3	CT	1	28	0.035729	0.514682	19.8524	1.55401	2487.06	0.196699	3328.57	0.952773	3.75
109	BA3CtT28R1_3	IA3.CT.28	IA3.CT.28.1	IA	3	CT	1	28	0.035729	0.514682	19.8524	1.55401	2487.06	0.196699	3328.57	0.952773	3.75
110	BA3CtT0R2_12	IA3.CT.0	IA3.CT.0.2	IA	3	CT	2	0	0.038019	0.508558	14.0961	1.55356	2421.44	0.195693	3328.57	0.887672	4.283
111	BA3CtT28R2_43	IA3.CT.28	IA3.CT.28.2	IA	3	CT	2	28	0.035589	0.542045	12.8684	1.51869	2582.94	0.201908	2861.39	0.906957	3.924
112	BA3CtT0R3_35	IA3.CT.0	IA3.CT.0.3	IA	3	CT	3	0	0.033102	0.501881	15.3369	1.50918	2640.66	0.193507	3039.99	0.773411	4.28
113	BA3CtT28R3_48	IA3.CT.28	IA3.CT.28.3	IA	3	CT	3	28	0.035738	0.534367	11.8933	1.49928	2435.88	0.193409	2861.39	0.933107	3.83
114	BA31_4	IA3..	IA3...1	IA	3		1		0.139198	0.5074	19.3047	1.54042	7016.5	0.181001	5836.42
115	BA32_5	IA3..	IA3...2	IA	3		2		0.134679	0.516958	20.5799	1.5305	6835.14	0.177827	5836.42
116	BA33_6	IA3..	IA3...3	IA	3		3		0.138936	0.514846	20.7231	1.54295	6878.33	0.183806	5836.42
117	BA1AHCTRR1T28_1	WA1.CT.28	WA1.CT.28.1	WA	1	CT	1	28	0.013635	0.671474	7.30787	1.65595	20265.3	0.251218	23208.7	2.0578	0.6626
118	BA2AGMA1R3T0_7	WA2.A3.0	WA2.A3.0.3	WA	2	A3	3	0	0.036341	0.665695	10.1213	1.66449	19444.5	0.305719	23112	2.72136	1.3354
119	BA2AGMA1R3T28_4	WA2.A3.28	WA2.A3.28.3	WA	2	A3	3	28	0.035058	0.664314	9.73848	1.66817	19445	0.296605	23112	2.97606	1.178
120	BA2AGMANR3T0_6	WA2.AN.0	WA2.AN.0.3	WA	2	AN	3	0	0.05822	0.744589	2.26005	1.65249	25406.7	1.40099	23112	3.65245	1.594
121	BA2AGMANR3T28_3	WA2.AN.28	WA2.AN.28.3	WA	2	AN	3	28	0.03723	0.745623	8.25453	1.7708	19665.2	0.391639	23112	2.08525	1.7854
122	BA2AGMCTR3T0_5	WA2.CT.0	WA2.CT.0.3	WA	2	CT	3	0	0.037646	0.666444	10.1063	1.67923	19530.3	0.294386	23112	2.89362	1.301
123	BA2AGMCTR3T28_2	WA2.CT.28	WA2.CT.28.3	WA	2	CT	3	28	0.033831	0.670699	11.0395	1.67028	19603.4	0.289457	23112	2.51906	1.343
124	BA3CTMA1R1T0_8	WA3.A3.0	WA3.A3.0.1	WA	3	A3	1	0	0.029031	0.704495	6.83929	1.62237	20068.2	0.414732	23099.7	0.799554	3.6309
125	BA3CTMA1R1T28_11	WA3.A3.28	WA3.A3.28.1	WA	3	A3	1	28	0.029521	0.709336	7.0097	1.61238	19884.5	0.409425	23099.7	1.18235	2.4968
126	BA3CTMA1R2T0_18	WA3.A3.0	WA3.A3.0.2	WA	3	A3	2	0	0.029943	0.706028	6.85381	1.60738	19876.8	0.414152	22558.6	1.13726	2.6329
127	BA3CTMA1R2T28_16	WA3.A3.28	WA3.A3.28.2	WA	3	A3	2	28	0.028278	0.689481	8.51216	1.61197	20181.1	0.307288	22558.6	0.990473	2.855
128	BA3CTMA1R3T0_24	WA3.A3.0	WA3.A3.0.3	WA	3	A3	3	0	0.029309	0.680016	8.45702	1.60571	19529.2	0.328362	22558.6	1.53684	1.9071
129	BA3CTMA1R3T28_23	WA3.A3.28	WA3.A3.28.3	WA	3	A3	3	28	0.029308	0.698662	8.65709	1.60776	19703.1	0.318534	22558.6	1.46131	2.0056
130	BA3CTMANR1T0_9	WA3.AN.0	WA3.AN.0.1	WA	3	AN	1	0	0.037539	0.79804	3.41072	1.69747	19992.5	0.969576	23099.7	0.988883	3.7961
131	BA3CTMANR1T28_12	WA3.AN.28	WA3.AN.28.1	WA	3	AN	1	28	0.030693	0.77719	5.18658	1.70996	20124	0.50751	23099.7	1.14313	2.685
132	BA3CTMANR2T28_15	WA3.AN.28	WA3.AN.28.2	WA	3	AN	2	28	0.041515	0.893043	2.68531	1.6536	20493.2	1.26655	23099.7	1.53135	2.711
133	BA3CTMANR3T0_22	WA3.AN.0	WA3.AN.0.3	WA	3	AN	3	0	0.057915	0.953012	1.69679	1.65791	28813.8	1.94333	22558.6	2.63178	2.2006
134	BA3CTMANR3T28_20	WA3.AN.28	WA3.AN.28.3	WA	3	AN	3	28	0.031772	0.769474	5.43952	1.70357	19833.9	0.49327	22558.6	1.3032	2.438
135	BA3CTMCTR1T0_10	WA3.CT.0	WA3.CT.0.1	WA	3	CT	1	0	0.031179	0.704519	7.67147	1.62235	19896.2	0.372368	23099.7	1.37051	2.275
136	BA3CTMCTR1T28_13	WA3.CT.28	WA3.CT.28.1	WA	3	CT	1	28	0.030352	0.702311	8.02491	1.61474	19702.4	0.351197	23099.7	1.4378	2.111
137	BA3CTMCTR2T0_17	WA3.CT.0	WA3.CT.0.2	WA	3	CT	2	0	0.029016	0.691746	7.94562	1.60258	19963.9	0.352767	22558.6	1.15971	2.502
138	BA3CTMCTR2T28_14	WA3.CT.28	WA3.CT.28.2	WA	3	CT	2	28	0.032035	0.701757	8.14961	1.62088	19791.9	0.362767	23099.7	1.41748	2.26
139	BA3CTMCTR3T0_21	WA3.CT.0	WA3.CT.0.3	WA	3	CT	3	0	0.030618	0.683524	7.85959	1.62653	19992.3	0.311895	22558.6	1.42013	2.156
140	BA3CTMCTR3T28_19	WA3.CT.28	WA3.CT.28.3	WA	3	CT	3	28	0.030484	0.680864	9.52158	1.61538	19796.4	0.290606	22558.6	1.47408	2.068
141	BA4IMHA1R1T0_29	WA4.A3.0	WA4.A3.0.1	WA	4	A3	1	0	0.060422	0.682251	12.2105	1.62468	8992.71	0.281653	22807	2.03839	2.9642
142	BA4IMHA1R1T28_27	WA4.A3.28	WA4.A3.28.1	WA	4	A3	1	28	0.05971	0.677716	10.521	1.62641	9487.59	0.30421	22807	3.33445	1.7907
143	BA4IMHA1R2T0_32	WA4.A3.0	WA4.A3.0.2	WA	4	A3	2	0	0.060023	0.673984	12.1138	1.6178	9180.42	0.288234	22807	3.86796	1.5518
144	BA4IMHA1R2T28_31	WA4.A3.28	WA4.A3.28.2	WA	4	A3	2	28	0.059165	0.678541	11.6418	1.62622	9478.71	0.296047	22807	4.11239	1.4387
145	BA4IMHA1R3T28_39	WA4.A3.28	WA4.A3.28.3	WA	4	A3	3	28	0.061658	0.681814	10.4576	1.60875	10193.7	0.300201	11919.8	4.51079	1.3669
146	BA4IMHANR1T0_28	WA4.AN.0	WA4.AN.0.1	WA	4	AN	1	0	0.07739	0.747275	3.54769	1.64924	12804.2	0.942056	22807	3.11053	2.488
147	BA4IMHANR1T28_26	WA4.AN.28	WA4.AN.28.1	WA	4	AN	1	28	0.060291	0.769858	12.2583	1.6607	9743.81	0.297572	22807	2.71215	2.223
148	BA4IMHANR2T0_33	WA4.AN.0	WA4.AN.0.2	WA	4	AN	2	0	0.077918	0.778273	3.66421	1.63138	12728.4	0.828563	22807	5.21924	1.4929
149	BA4IMHANR2T28_35	WA4.AN.28	WA4.AN.28.2	WA	4	AN	2	28	0.060893	0.781574	10.4591	1.65868	10499.5	0.323199	11885	3.24936	1.874
150	BA4IMHANR3T0_41	WA4.AN.0	WA4.AN.0.3	WA	4	AN	3	0	0.077296	0.730348	3.6135	1.677	13062.6	0.925847	12104.6	6.03781	1.2802
151	BA4IMHANR3T28_38	WA4.AN.28	WA4.AN.28.3	WA	4	AN	3	28	0.061174	0.766706	10.2577	1.666	10418.7	0.313665	11919.8	2.68543	2.278
152	BA4IMHCTR1T0_30	WA4.CT.0	WA4.CT.0.1	WA	4	CT	1	0	0.060278	0.673428	13.7638	1.61295	9171.96	0.265736	22807	4.14282	1.455
153	BA4IMHCTR1T28_25	WA4.CT.28	WA4.CT.28.1	WA	4	CT	1	28	0.056561	0.673148	13.1388	1.61387	9222.84	0.258941	22558.6	4.22412	1.339
154	BA4IMHCTR2T0_40	WA4.CT.0	WA4.CT.0.2	WA	4	CT	2	0	0.059522	0.677489	12.0638	1.61969	9622.21	0.269606	11919.8	4.49562	1.324
155	BA4IMHCTR2T28_36	WA4.CT.28	WA4.CT.28.2	WA	4	CT	2	28	0.060369	0.687423	11.9414	1.61793	10002.3	0.28129	11919.8	4.90805	1.23
156	BA4IMHCTR3T0_34	WA4.CT.0	WA4.CT.0.3	WA	4	CT	3	0	0.059526	0.666776	12.3463	1.62417	9589.73	0.287728	22807	4.58598	1.298
157	BA4IMHCTR3T28_37	WA4.CT.28	WA4.CT.28.3	WA	4	CT	3	28	0.058591	0.688785	11.4236	1.62955	9934.86	0.288097	11919.8	4.27984	1.369
158	BC1A3T0R1_29	NC1.A3.0	NC1.A3.0.1	NC	1	A3	1	0	0.260967	0.541876	15.1696	1.59204	7511.26	0.21598	2990.72	1.79029	14.5768
159	BC1A3T0R2_27	NC1.A3.0	NC1.A3.0.2	NC	1	A3	2	0	0.264201	0.545525	15.628	1.58401	7507.07	0.210601	2990.72	1.72661	15.3017
160	BC1A3T28R2_31	NC1.A3.28	NC1.A3.28.2	NC	1	A3	2	28	0.257534	0.557674	14.9622	1.60532	7631.96	0.218032	2990.72	1.71292	15.0348
161	BC1A3T0R3_30	NC1.A3.0	NC1.A3.0.3	NC	1	A3	3	0	0.261364	0.545344	15.4529	1.5929	7452.09	0.208061	2990.72	1.86773	13.9937
162	BC1A3T28R3_24	NC1.A3.28	NC1.A3.28.3	NC	1	A3	3	28	0.265294	0.551438	14.5023	1.60816	7836.93	0.225023	2990.72	1.74692	15.1864
163	BC1ANT0R1_21	NC1.AN.0	NC1.AN.0.1	NC	1	AN	1	0	0.256729	0.543931	14.8621	1.57155	7559.72	0.212569	2990.72	1.77473	14.4658
164	BC1ANT28R1_23	NC1.AN.28	NC1.AN.28.1	NC	1	AN	1	28	0.252606	0.554521	15.142	1.56806	7246.71	0.213628	2990.72	1.72702	14.6267
165	BC1ANT0R2_18	NC1.AN.0	NC1.AN.0.2	NC	1	AN	2	0	0.252676	0.540237	12.2092	1.60031	8290.05	0.231451	2990.72	1.71278	14.7524
166	BC1ANT28R2_22	NC1.AN.28	NC1.AN.28.2	NC	1	AN	2	28	0.252518	0.560646	15.7665	1.59455	7560.56	0.217437	2990.72	1.76339	14.32
167	BC1ANT0R3_19	NC1.AN.0	NC1.AN.0.3	NC	1	AN	3	0	0.258432	0.54181	14.8042	1.57797	7658.39	0.208525	2990.72	2.09374	12.3431
168	BC1ANT28R3_20	NC1.AN.28	NC1.AN.28.3	NC	1	AN	3	28	0.254572	0.56327	15.773	1.59894	7834.51	0.221995	2990.72	1.7008	14.9678
169	BC1CtT0R1_33	NC1.CT.0	NC1.CT.0.1	NC	1	CT	1	0	0.259759	0.550344	14.9134	1.58579	7421.65	0.226112	2990.72	1.73636	14.96
170	BC1CtT28R1_37	NC1.CT.28	NC1.CT.28.1	NC	1	CT	1	28	0.255119	0.55586	16.519	1.5881	7424.02	0.21559	2990.72	1.76431	14.46
171	BC1CtT0R2_26	NC1.CT.0	NC1.CT.0.2	NC	1	CT	2	0	0.261799	0.545295	15.5577	1.58792	7476.72	0.220204	2990.72	1.74999	14.96
172	BC1CtT28R2_39	NC1.CT.28	NC1.CT.28.2	NC	1	CT	2	28	0.256456	0.556911	15.9298	1.59281	7356.31	0.212893	2990.72	1.86785	13.73
173	BC1CtT0R3_25	NC1.CT.0	NC1.CT.0.3	NC	1	CT	3	0	0.25792	0.550699	15.2576	1.57791	7286.2	0.217289	2990.72	1.8087	14.26
174	BC1CtT28R3_32	NC1.CT.28	NC1.CT.28.3	NC	1	CT	3	28	0.255064	0.561748	15.6096	1.59676	7493.05	0.213374	2990.72	1.85907	13.72
175	BC1EEMSR1_28	NC1..	NC1...1	NC	1		1		0.255386	0.550097	15.8881	1.59391	7204.36	0.214713	2990.72
176	BC1EEMSR2_38	NC1..	NC1...2	NC	1		2		0.262265	0.544815	15.8626	1.59146	7405.19	0.210119	2990.72
177	BC1EEMSR3_17	NC1..	NC1...3	NC	1		3		0.265844	0.542584	17.0376	1.5998	7682.78	0.211749	2673.74
178	BC2A3T0R1_4	NC2.A3.0	NC2.A3.0.1	NC	2	A3	1	0	0.195435	0.598067	13.8174	1.63972	6729.03	0.261989	2673.74	1.47053	13.2901
179	BC2A3T28R1_1	NC2.A3.28	NC2.A3.28.1	NC	2	A3	1	28	0.194388	0.590219	13.2717	1.62848	7094.46	0.262653	2673.74	3.18048	6.1119
180	BC2A3T0R2_3	NC2.A3.0	NC2.A3.0.2	NC	2	A3	2	0	0.196707	0.606561	13.2314	1.63101	6786.96	0.269859	2673.74	2.12835	9.24224
181	BC2A3T28R2_40	NC2.A3.28	NC2.A3.28.2	NC	2	A3	2	28	0.197047	0.600284	13.3096	1.63717	7220.69	0.254763	2673.74	1.69449	11.6287
182	BC2A3T0R3_2	NC2.A3.0	NC2.A3.0.3	NC	2	A3	3	0	0.193073	0.60395	13.1461	1.62719	6675.76	0.255522	2673.74	1.47603	13.0806
183	BC2A3T28R3A_38	NC2.A3.28	NC2.A3.28.3	NC	2	A3	3	28	0.206639	0.60052	10.7094	1.63854	7407.27	0.273861	2673.74	1.54676	13.3595
184	BC2A3T28R3B_39	NC2.A3.28	NC2.A3.28.3	NC	2	A3	3	28	0.206548	0.598355	10.4949	1.6345	14644.3	0.267659	5740.11	1.54608	13.3595
185	BC2ANT0R1_15	NC2.AN.0	NC2.AN.0.1	NC	2	AN	1	0	0.203813	0.606839	9.28599	1.62911	6775.73	0.375482	2673.74	1.54828	13.1638
186	BC2ANT28R1_14	NC2.AN.28	NC2.AN.28.1	NC	2	AN	1	28	0.188808	0.6088	13.8892	1.6444	6729.46	0.256607	2673.74	1.42123	13.2848
187	BC2ANT0R2_13	NC2.AN.0	NC2.AN.0.2	NC	2	AN	2	0	0.197762	0.60355	10.7104	1.65936	6842.49	0.322317	2673.74	1.58023	12.5147
188	BC2ANT28R2_12	NC2.AN.28	NC2.AN.28.2	NC	2	AN	2	28	0.191973	0.610235	14.0544	1.63635	6717.4	0.256722	2673.74	1.53333	12.52
189	BC2ANT0R3_11	NC2.AN.0	NC2.AN.0.3	NC	2	AN	3	0	0.202909	0.60665	9.50007	1.6404	6646.16	0.357498	2673.74	1.38446	14.6562
190	BC2ANT28R3_10	NC2.AN.28	NC2.AN.28.3	NC	2	AN	3	28	0.188095	0.613568	12.7218	1.63402	6843.93	0.266215	2673.74	1.3722	13.7075
191	BC2CtT0R1_34	NC2.CT.0	NC2.CT.0.1	NC	2	CT	1	0	0.197648	0.608662	12.9614	1.62419	6506.94	0.257964	2990.72	1.46081	13.53
192	BC2CtT28R1_35	NC2.CT.28	NC2.CT.28.1	NC	2	CT	1	28	0.190343	0.610359	13.3018	1.62855	6759.13	0.244224	2990.72	1.53502	12.4
193	BC2CtT0R2_16	NC2.CT.0	NC2.CT.0.2	NC	2	CT	2	0	0.20025	0.600262	14.183	1.62373	6731.33	0.253111	2673.74	1.8188	11.01
194	BC2CtT28R2_36	NC2.CT.28	NC2.CT.28.2	NC	2	CT	2	28	0.198212	0.60546	13.5901	1.63177	6914.78	0.246841	2990.72	1.64219	12.07
195	BC2CtT0R3_6	NC2.CT.0	NC2.CT.0.3	NC	2	CT	3	0	0.191327	0.605767	12.7192	1.6317	6596.87	0.257947	2673.74	1.41409	13.53
196	BC2CtT28R3_5	NC2.CT.28	NC2.CT.28.3	NC	2	CT	3	28	0.192596	0.60598	14.5072	1.61607	6885.85	0.25254	2673.74	1.46572	13.14
197	BC2EEMSR1_7	NC2..	NC2...1	NC	2		1		0.20171	0.601626	14.3819	1.62276	6814.94	0.258708	2673.74
198	BC2EEMSR2_8	NC2..	NC2...2	NC	2		2		0.197482	0.602828	14.0605	1.63143	6673.9	0.256363	2673.74
199	BC2EEMSR3_9	NC2..	NC2...3	NC	2		3		0.194318	0.598501	14.409	1.63038	6735.62	0.256358	2673.74
200	BC3A3T0R1_25	NC3.A3.0	NC3.A3.0.1	NC	3	A3	1	0	0.075807	0.591582	9.17567	1.58825	5113.09	0.325956	5703.45	3.05562	2.4809
201	BC3A3T28R1_26	NC3.A3.28	NC3.A3.28.1	NC	3	A3	1	28	0.071534	0.61647	11.5495	1.59816	5435.46	0.21339	5703.45	4.75404	1.5047
202	BC3A3T0R2_23	NC3.A3.0	NC3.A3.0.2	NC	3	A3	2	0	0.079897	0.584755	11.8275	1.55826	5017.49	0.245413	5703.45	5.4863	1.4563
203	BC3A3T28R2_24	NC3.A3.28	NC3.A3.28.2	NC	3	A3	2	28	0.073609	0.600458	11.1967	1.60471	5381.73	0.256435	5703.45	3.31035	2.2236
204	BC3A3T0R3_21	NC3.A3.0	NC3.A3.0.3	NC	3	A3	3	0	0.077886	0.583735	12.1957	1.54087	5056.83	0.229665	5703.45	5.26257	1.48
205	BC3A3T28R3_22	NC3.A3.28	NC3.A3.28.3	NC	3	A3	3	28	0.076869	0.6064	10.7397	1.59984	5363.73	0.234425	5703.45	4.29076	1.7915
206	BC3ANT0R1_19	NC3.AN.0	NC3.AN.0.1	NC	3	AN	1	0	0.092803	0.678058	2.36029	1.61873	12531.1	1.27994	5703.45	2.19652	4.225
207	BC3ANT28R1_20	NC3.AN.28	NC3.AN.28.1	NC	3	AN	1	28	0.074279	0.640568	11.0217	1.59986	5577.94	0.274999	5703.45	2.66941	2.7826
208	BC3ANT0R2_17	NC3.AN.0	NC3.AN.0.2	NC	3	AN	2	0	0.094571	0.660096	2.96848	1.69768	8418.44	1.19621	5703.45	6.01176	1.5731
209	BC3ANT28R2_18	NC3.AN.28	NC3.AN.28.2	NC	3	AN	2	28	0.071502	0.652436	7.50326	1.64936	6165.46	0.394465	5703.45	3.21487	2.2241
210	BC3ANT28R3_16	NC3.AN.28	NC3.AN.28.3	NC	3	AN	3	28	0.068711	0.649626	10.0092	1.61856	5389.61	0.287561	5703.45	3.03735	2.2622
211	BC3ANT0_15	NC3.AN.0	NC3.AN.0.	NC	3	AN		0	0.096296	0.667237	2.44501	1.69089	11079.8	1.42967	5703.45
212	BC3CtT0R1_37	NC3.CT.0	NC3.CT.0.1	NC	3	CT	1	0	0.0713	0.59393	10.1721	1.55826	5100.25	0.268413	5759.96	2.97083	2.4
213	BC3CtT28R1_31	NC3.CT.28	NC3.CT.28.1	NC	3	CT	1	28	0.068421	0.592929	15.412	1.54212	5056.89	0.208098	5703.45	4.41426	1.55
214	BC3CtT0R2_29	NC3.CT.0	NC3.CT.0.2	NC	3	CT	2	0	0.070601	0.61619	10.9597	1.55272	5121.59	0.31782	5703.45	3.22379	2.19
215	BC3CtT28R2_30	NC3.CT.28	NC3.CT.28.2	NC	3	CT	2	28	0.067997	0.587997	12.9587	1.55093	4981.58	0.201543	5703.45	4.55744	1.492
216	BC3CtT0R3_27	NC3.CT.0	NC3.CT.0.3	NC	3	CT	3	0	0.071266	0.579701	15.7021	1.55149	5002.07	0.215601	5703.45	3.53853	2.014
217	BC3CtT28R3_28	NC3.CT.28	NC3.CT.28.3	NC	3	CT	3	28	0.069094	0.605045	11.7962	1.55293	5054.63	0.274764	5703.45	4.61242	1.498
218	BC3EEMSR1A_32	NC3..	NC3...1	NC	3		1		0.071086	0.575938	12.8746	1.56132	4968.98	0.229042	5703.45
219	BC3EEMSR1B_33	NC3..	NC3...1	NC	3		1		0.071086	0.576315	12.7819	1.56099	9669.32	0.227459	12189.9
220	BC3EEMSR2B_34	NC3..	NC3...2	NC	3		2		0.070617	0.580441	13.1914	1.55773	9589.66	0.223348	12189.9
221	BC3EEMSR3A_35	NC3..	NC3...3	NC	3		3		0.070242	0.573246	15.7173	1.56177	4915.54	0.200078	5703.45
222	BC3EEMSR3B_36	NC3..	NC3...3	NC	3		3		0.069817	0.576329	15.6539	1.55556	9505.78	0.204778	12189.9
223	SY1A3R1TO_56	NS1.A3.0	NS1.A3.0.1	NS	1	A3	1	0	0.922231	0.534804	12.4935	1.59162	7671.12	0.213617	3030.17	6.35452	14.513
224	SY1A3R1T28_63	NS1.A3.28	NS1.A3.28.1	NS	1	A3	1	28	0.178148	0.536157	13.1008	1.55141	4140.78	0.232506	2892.63	1.42233	12.5251
225	SY1A3R2T28_67	NS1.A3.28	NS1.A3.28.2	NS	1	A3	2	28	0.177147	0.531182	14.5447	1.54386	4167.73	0.212919	2892.63	4.19571	4.2221
226	SY1A3R3TO_57	NS1.A3.0	NS1.A3.0.3	NS	1	A3	3	0	0.973781	0.533721	14.0479	1.60105	7595.36	0.217221	3030.17	5.23958	18.5851
227	SY1A3R3T28_65	NS1.A3.28	NS1.A3.28.3	NS	1	A3	3	28	0.186622	0.524885	12.9757	1.55151	4327.25	0.227693	2892.63	0.892096	20.9195
228	SY1ANR1TO_53	NS1.AN.0	NS1.AN.0.1	NS	1	AN	1	0	0.90378	0.542861	15.2995	1.58492	7383.04	0.202073	3030.17	8.83702	10.2272
229	SY1ANR1T28_60	NS1.AN.28	NS1.AN.28.1	NS	1	AN	1	28	0.189554	0.546577	11.7164	1.56196	4431.83	0.243148	2892.63	1.26416	14.9945
230	SY1ANR2TO_54	NS1.AN.0	NS1.AN.0.2	NS	1	AN	2	0	0.909919	0.551418	13.6031	1.58056	7213.77	0.220249	3030.17	4.39468	20.705
231	SY1ANR2T28_61	NS1.AN.28	NS1.AN.28.2	NS	1	AN	2	28	0.17519	0.555799	13.0885	1.5716	3844.91	0.217393	2892.63	1.46422	11.9647
232	SY1ANR3TO_55	NS1.AN.0	NS1.AN.0.3	NS	1	AN	3	0	0.906963	0.544372	14.5035	1.58104	7438.67	0.205112	3030.17	3.84352	23.5972
233	SY1ANR3T28_62	NS1.AN.28	NS1.AN.28.3	NS	1	AN	3	28	0.175269	0.561994	14.2733	1.58854	3910.02	0.241573	2892.63	1.24936	14.0287
234	SY1CTR1TO_50	NS1.CT.0	NS1.CT.0.1	NS	1	CT	1	0	0.9951	0.547117	13.6498	1.58274	7034.46	0.202465	3030.17	6.33015	15.72
235	SY1CtR1T28_66	NS1.CT.28	NS1.CT.28.1	NS	1	CT	1	28	0.190121	0.53116	13.8506	1.56772	4244.99	0.203334	2892.63	1.31118	14.5
236	SY1CTR2TO_51	NS1.CT.0	NS1.CT.0.2	NS	1	CT	2	0	0.980233	0.556333	13.1443	1.59064	7023.41	0.212921	3030.17	6.07331	16.14
237	SY1CtR2T28_68	NS1.CT.28	NS1.CT.28.2	NS	1	CT	2	28	0.195503	0.533539	14.1687	1.54798	4291.41	0.203839	2892.63	2.56903	7.61
238	SY1CTR3TO_52	NS1.CT.0	NS1.CT.0.3	NS	1	CT	3	0	0.999878	0.545353	15.1309	1.57992	6955.46	0.203371	3030.17	6.36055	15.72
239	SY1CtR3T28_64	NS1.CT.28	NS1.CT.28.3	NS	1	CT	3	28	0.198699	0.540308	13.1557	1.56139	4280.51	0.217785	2892.63	2.60965	7.614
240	SY1R1_75	NS1..	NS1...1	NS	1		1		0.137592	0.567051	12.4846	1.58293	3223.68	0.232	2892.63
241	SY1R2_76	NS1..	NS1...2	NS	1		2		0.14112	0.549683	13.5205	1.58205	3361.73	0.237656	2892.63
242	SY1R3_77	NS1..	NS1...3	NS	1		3		0.141694	0.555904	13.8183	1.56994	3295.68	0.220382	2892.63
243	SY2A3R1T28_94	NS2.A3.28	NS2.A3.28.1	NS	2	A3	1	28	0.033041	0.648747	6.41469	1.58077	2485.98	0.420194	3018.31	0.437438	7.5533
244	SY2A3R2T28_93	NS2.A3.28	NS2.A3.28.2	NS	2	A3	2	28	0.033491	0.629554	5.91157	1.58695	2435.54	0.446335	3018.31	0.600229	5.5797
245	SY2A3R3T28_89	NS2.A3.28	NS2.A3.28.3	NS	2	A3	3	28	0.035007	0.644755	5.90297	1.59099	2556.96	0.415424	3018.31	0.695964	5.03
246	SY2ANR1T0_61	NS2.AN.0	NS2.AN.0.1	NS	2	AN	1	0	0.153649	0.668393	7.11333	1.61468	4926.46	0.426717	3077.02	3.03408	5.0641
247	SY2ANR1T28_88	NS2.AN.28	NS2.AN.28.1	NS	2	AN	1	28	0.034051	0.675315	7.74875	1.54008	2499.83	0.29592	3018.31	0.752741	4.5236
248	SY2ANR2T0_62	NS2.AN.0	NS2.AN.0.2	NS	2	AN	2	0	0.146617	0.656693	8.11851	1.59786	4564.8	0.368612	3077.02	3.38756	4.3281
249	SY2ANR2T28_90	NS2.AN.28	NS2.AN.28.2	NS	2	AN	2	28	0.03335	0.662917	7.33046	1.6468	2644.34	0.340548	3018.31	0.972161	3.4305
250	SY2ANR3T0_63	NS2.AN.0	NS2.AN.0.3	NS	2	AN	3	0	0.150883	0.661271	8.15174	1.61095	4634.47	0.353623	3077.02	5.32835	2.8317
251	SY2ANR3T28_87	NS2.AN.28	NS2.AN.28.3	NS	2	AN	3	28	0.037645	0.646511	8.63091	1.60754	2486.46	0.32162	3018.31	1.1048	3.4074
252	SY2CTR1T0_58	NS2.CT.0	NS2.CT.0.1	NS	2	CT	1	0	0.146107	0.692192	8.21514	1.60171	4464.17	0.400456	3077.02	2.95464	4.945
253	SY2CtR1T28_95	NS2.CT.28	NS2.CT.28.1	NS	2	CT	1	28	0.033755	0.646897	7.55294	1.57237	2414.51	0.328839	3018.31	1.12667	2.996
254	SY2CTR2T0_59	NS2.CT.0	NS2.CT.0.2	NS	2	CT	2	0	0.154356	0.685763	7.96696	1.61607	4700.57	0.378564	3077.02	2.96953	5.198
255	SY2CtR2T28_91	NS2.CT.28	NS2.CT.28.2	NS	2	CT	2	28	0.033342	0.637612	8.28799	1.61521	2460.46	0.329842	3018.31	0.893887	3.73
256	SY2CTR3T0_60	NS2.CT.0	NS2.CT.0.3	NS	2	CT	3	0	0.150825	0.671318	8.91555	1.61132	4373.5	0.336682	3077.02
257	SY2CtR3T28_92	NS2.CT.28	NS2.CT.28.3	NS	2	CT	3	28	0.03302	0.650582	6.43936	1.62404	2539.34	0.312143	3018.31
258	SY3A3R1T0_67	NS3.A3.0	NS3.A3.0.1	NS	3	A3	1	0	0.302046	0.609845	8.10233	1.5522	6548.12	0.357021	2885.74	4.83196	6.251
259	SY3A3R1T28_80	NS3.A3.28	NS3.A3.28.1	NS	3	A3	1	28	0.060214	0.590462	8.5752	1.54163	2425.86	0.300088	3018.31	0.607431	9.9129
260	SY3A3R2T0_68	NS3.A3.0	NS3.A3.0.2	NS	3	A3	2	0	0.313247	0.601216	8.58412	1.55767	6570.14	0.32473	2885.74	3.40157	9.2089
261	SY3A3R2T28_83	NS3.A3.28	NS3.A3.28.2	NS	3	A3	2	28	0.06232	0.570555	7.98552	1.51795	2523.94	0.341511	3018.31	1.04	5.9923
262	SY3A3R3T0_69	NS3.A3.0	NS3.A3.0.3	NS	3	A3	3	0	0.320933	0.602323	8.49454	1.56348	6713.95	0.331302	2885.74	3.78133	8.4873
263	SY3A3R3T28_84	NS3.A3.28	NS3.A3.28.3	NS	3	A3	3	28	0.061799	0.577116	7.91685	1.53276	2660.77	0.316617	3018.31	10.0798	0.6131
264	SY3ANR1T0_70	NS3.AN.0	NS3.AN.0.1	NS	3	AN	1	0	0.281383	0.610715	10.0462	1.56576	5916.63	0.295046	2885.74	3.8553	7.2986
265	SY3ANR1T28_81	NS3.AN.28	NS3.AN.28.1	NS	3	AN	1	28	0.053127	0.596563	9.96183	1.52004	2485.42	0.292551	3018.31	0.766668	6.9296
266	SY3ANR2T0_71	NS3.AN.0	NS3.AN.0.2	NS	3	AN	2	0	0.280162	0.605125	8.56265	1.55956	6047.81	0.27342	2885.74	3.5374	7.92
267	SY3ANR2T28_82	NS3.AN.28	NS3.AN.28.2	NS	3	AN	2	28	0.054509	0.627374	10.5727	1.58343	2440.17	0.265167	3018.31	0.635614	8.5758
268	SY3ANR3T0_72	NS3.AN.0	NS3.AN.0.3	NS	3	AN	3	0	0.279566	0.608865	9.76967	1.56943	5976.8	0.287169	2885.74	3.36017	8.32
269	SY3ANR3T28_86	NS3.AN.28	NS3.AN.28.3	NS	3	AN	3	28	0.05363	0.617204	10.4782	1.5577	2542.28	0.290402	3018.31	1.02334	5.2407
270	SY3CTR1T0_64	NS3.CT.0	NS3.CT.0.1	NS	3	CT	1	0	0.292124	0.590258	10.1964	1.54842	6162.56	0.288399	2885.74	3.67868	7.941
271	SY3CtR1T28_85	NS3.CT.28	NS3.CT.28.1	NS	3	CT	1	28	0.058306	0.589879	9.00163	1.52271	2450.39	0.261641	3018.31	0.739361	7.886
272	SY3CTR2T0_65	NS3.CT.0	NS3.CT.0.2	NS	3	CT	2	0	0.290006	0.600714	10.5474	1.55956	6257.09	0.273858	2885.74	3.67096	7.9
273	SY3CtR2T28_78	NS3.CT.28	NS3.CT.28.2	NS	3	CT	2	28	0.057328	0.603794	7.28922	1.5487	4861.55	0.301375	3018.31	1.16213	4.933
274	SY3CTR3T0_66	NS3.CT.0	NS3.CT.0.3	NS	3	CT	3	0	0.283289	0.598383	10.6365	1.55407	6134.69	0.280507	2885.74
275	SY3CtR3T28_79	NS3.CT.28	NS3.CT.28.3	NS	3	CT	3	28	0.056132	0.587786	8.89742	1.53355	2390.85	0.272358	3018.31	0.868916	6.46
276	SY3R1D1_73	NS3..	NS3...	NS	3				0.0361	0.649734	8.31351	1.59394	2516.42	0.331753	2892.63
277	SY3R1D2_74	NS3..	NS3...	NS	3				0.062858	0.595918	9.11361	1.56921	2571.56	0.279272	2892.63
278	SY3R2D1_71	NS3..	NS3...	NS	3				0.047237	0.663471	9.07098	1.59255	2470.49	0.337583	2892.63
279	SY3R2D2_72	NS3..	NS3...	NS	3				0.063461	0.596201	10.3626	1.50649	2491.4	0.281703	2892.63
280	SY3R3D1_69	NS3..	NS3...	NS	3				0.071272	0.592007	10.4011	1.51352	2568.47	0.292182	2892.63
281	SY3R3D2_70	NS3..	NS3...	NS	3				0.036724	0.659329	8.15879	1.55054	2553.77	0.285788	2892.63
282	TP1A3R1T0_39	TP1.A3.0	TP1.A3.0.1	TP	1	A3	1	0	0.248191	0.656163	13.3921	1.63657	9996.73	0.26711	2875.85	3.84197	6.46
283	TP1A3R1T28_9	TP1.A3.28	TP1.A3.28.1	TP	1	A3	1	28	0.260705	0.637739	15.3883	1.60016	10481.1	0.246563	3141.64	4.34508	6
284	TP1A3R2T28_10	TP1.A3.28	TP1.A3.28.2	TP	1	A3	2	28	0.266485	0.640449	15.8571	1.59146	10770.6	0.242557	3141.64	4.44142	6
285	TP1A3R3T0_41	TP1.A3.0	TP1.A3.0.3	TP	1	A3	3	0	0.272285	0.650935	13.602	1.61789	10616.1	0.270446	2875.85	4.21494	6.46
286	TP1A3R3T28_18	TP1.A3.28	TP1.A3.28.3	TP	1	A3	3	28	0.277678	0.636978	14.5526	1.59242	11455.9	0.244109	3099.69	4.62797	6
287	TP1ANR1T28_40	TP1.AN.28	TP1.AN.28.1	TP	1	AN	1	28	0.267251	0.666518	15.5081	1.59836	10678.2	0.259637	2875.85	4.45418	6
288	TP1ANR2T28_38	TP1.AN.28	TP1.AN.28.2	TP	1	AN	2	28	0.261753	0.670689	15.7528	1.59623	10837.8	0.263074	2875.85	4.36255	6
289	TP1ANR3T28_37	TP1.AN.28	TP1.AN.28.3	TP	1	AN	3	28	0.261252	0.678506	14.1285	1.6059	10790.3	0.274792	2875.85	4.3542	6
290	TP1CTR1T0_11	TP1.CT.0	TP1.CT.0.1	TP	1	CT	1	0	0.250349	0.64975	14.8131	1.59253	9868.2	0.255205	3141.64	3.87537	6.46
291	TP1CTR2T0_12	TP1.CT.0	TP1.CT.0.2	TP	1	CT	2	0	0.271888	0.649487	15.1267	1.5782	10504.9	0.250641	3141.64	4.20879	6.46
292	TP1CTR3T0_19	TP1.CT.0	TP1.CT.0.3	TP	1	CT	3	0	0.27336	0.652455	13.7242	1.59171	10686.6	0.251315	3099.69	4.23158	6.46
293	TP1R1_13	TP1..	TP1...1	TP	1		1		0.249691	0.661605	14.3766	1.61423	10067.2	0.254972	3141.64	3.86519	6.46
294	TP1R2_14	TP1..	TP1...2	TP	1		2		0.25698	0.655092	15.1361	1.60391	10295.6	0.254049	3141.64	3.97802	6.46
295	TP1R3_20	TP1..	TP1...3	TP	1		3		0.246044	0.673741	13.103	1.62814	10134	0.274786	3099.69	3.80873	6.46
296	TP2A3R1T0_45	TP2.A3.0	TP2.A3.0.1	TP	2	A3	1	0	0.069299	0.732814	10.8318	1.68329	6708.06	0.323542	5958.7	2.98703	2.32
297	TP2A3R1T28_2	TP2.A3.28	TP2.A3.28.1	TP	2	A3	1	28	0.071856	0.728624	12.2759	1.65309	15049.4	0.31263	11864.7	3.5928	2
298	TP2A3R2T0_43	TP2.A3.0	TP2.A3.0.2	TP	2	A3	2	0	0.069355	0.742346	10.9772	1.68772	7044.11	0.327102	5958.7	2.98944	2.32
299	TP2A3R2T28_6	TP2.A3.28	TP2.A3.28.2	TP	2	A3	2	28	0.070906	0.725038	12.7856	1.66043	14340.5	0.298288	11864.7	3.5453	2
300	TP2A3R3T0_48	TP2.A3.0	TP2.A3.0.3	TP	2	A3	3	0	0.07202	0.736485	10.7413	1.70514	6711.19	0.34106	5665.76	3.10431	2.32
301	TP2A3R3T28_16	TP2.A3.28	TP2.A3.28.3	TP	2	A3	3	28	0.069202	0.729026	12.6922	1.66551	7288.87	0.304837	5602.76	3.4601	2
302	TP2ANR1T0_29	TP2.AN.0	TP2.AN.0.1	TP	2	AN	1	0	0.069543	0.767325	7.90698	1.68592	6724.2	0.471435	5548.24	2.99754	2.32
303	TP2ANR1T28_42	TP2.AN.28	TP2.AN.28.1	TP	2	AN	1	28	0.067566	0.756997	11.3662	1.68179	7231.51	0.343016	5958.7	3.3783	2
304	TP2ANR2T28_44	TP2.AN.28	TP2.AN.28.2	TP	2	AN	2	28	0.076972	0.762459	12.3673	1.64945	7933.07	0.320937	5958.7	3.8486	2
305	TP2ANR3T28_46	TP2.AN.28	TP2.AN.28.3	TP	2	AN	3	28	0.07822	0.740321	13.1755	1.66851	7482.45	0.304147	5665.76	3.911	2
306	TP2CTR1T0_3	TP2.CT.0	TP2.CT.0.1	TP	2	CT	1	0	0.065347	0.734038	11.6198	1.64401	13590.3	0.313228	11864.7	2.81668	2.32
307	TP2CTR1T28_28	TP2.CT.28	TP2.CT.28.1	TP	2	CT	1	28	0.067426	0.741678	13.5543	1.64447	6961.45	0.299624	5548.24	3.3713	2
308	TP2CTR2T0_7	TP2.CT.0	TP2.CT.0.2	TP	2	CT	2	0	0.069509	0.735634	12.3569	1.63827	13746.8	0.312968	11864.7	2.99608	2.32
309	TP2CTR2T28_26	TP2.CT.28	TP2.CT.28.2	TP	2	CT	2	28	0.067681	0.738338	12.8344	1.64099	7123.95	0.303331	5548.24	3.38405	2
310	TP2CTR3T0_17	TP2.CT.0	TP2.CT.0.3	TP	2	CT	3	0	0.068879	0.733561	12.4552	1.63212	7142.28	0.313926	5602.76	2.96892	2.32
311	TP2R1_30	TP2..	TP2...1	TP	2		1		0.06789	0.731239	14.0447	1.64663	6891.01	0.296361	5548.24	2.92629	2.32
312	TP2R2_27	TP2..	TP2...2	TP	2		2		0.072568	0.730349	12.3213	1.63963	7198.82	0.301033	5548.24	3.12793	2.32
313	TP3A3R1T0_32	TP3.A3.0	TP3.A3.0.1	TP	3	A3	1	0	0.064734	0.754089	9.34871	1.71167	6473.1	0.340067	5862.7	2.19437	2.95
314	TP3A3R1T28_1	TP3.A3.28	TP3.A3.28.1	TP	3	A3	1	28	0.067392	0.756816	9.86665	1.68136	13440.7	0.367638	11864.7	2.69568	2.5
315	TP3A3R2T0_36	TP3.A3.0	TP3.A3.0.2	TP	3	A3	2	0	0.065982	0.761149	9.8295	1.70973	6337.02	0.333729	5862.7	2.23668	2.95
316	TP3A3R2T28_4	TP3.A3.28	TP3.A3.28.2	TP	3	A3	2	28	0.065743	0.765107	10.4838	1.67959	12638.1	0.351772	11864.7	2.62972	2.5
317	TP3A3R3T0_47	TP3.A3.0	TP3.A3.0.3	TP	3	A3	3	0	0.065198	0.763919	10.0219	1.7168	6001.2	0.349884	5665.76	2.2101	2.95
318	TP3A3R3T28_8	TP3.A3.28	TP3.A3.28.3	TP	3	A3	3	28	0.070602	0.754103	10.3437	1.67235	13569	0.355216	11864.7	2.82408	2.5
319	TP3ANR1T0_21	TP3.AN.0	TP3.AN.0.1	TP	3	AN	1	0	0.070787	0.765517	8.4756	1.60392	6506.43	0.424656	5602.76	2.39956	2.95
320	TP3ANR1T28_33	TP3.AN.28	TP3.AN.28.1	TP	3	AN	1	28	0.069621	0.792743	10.9785	1.68927	6879.06	0.358578	5862.7	2.78484	2.5
321	TP3ANR2T0_24	TP3.AN.0	TP3.AN.0.2	TP	3	AN	2	0	0.065528	0.775689	8.49151	1.59091	6321.87	0.411162	5548.24	2.22129	2.95
322	TP3ANR2T28_35	TP3.AN.28	TP3.AN.28.2	TP	3	AN	2	28	0.064519	0.79897	10.1225	1.69495	6458.89	0.351411	5862.7	2.58076	2.5
323	TP3ANR3T0_23	TP3.AN.0	TP3.AN.0.3	TP	3	AN	3	0	0.066667	0.781336	8.3295	1.5939	6263.79	0.45524	5548.24	2.2599	2.95
324	TP3CTR1T28_22	TP3.CT.28	TP3.CT.28.1	TP	3	CT	1	28	0.066635	0.764679	10.6771	1.63794	6503.68	0.339292	5602.76	2.6654	2.5
325	TP3CTR2T0_5	TP3.CT.0	TP3.CT.0.2	TP	3	CT	2	0	0.064965	0.766419	10.4201	1.67336	12383.5	0.356385	11864.7	2.2022	2.95
326	TP3CTR2T28_25	TP3.CT.28	TP3.CT.28.2	TP	3	CT	2	28	0.067055	0.757089	11.0944	1.66059	6702.74	0.338916	5548.24	2.6822	2.5
327	TP3CTR3T0_15	TP3.CT.0	TP3.CT.0.3	TP	3	CT	3	0	0.062476	0.758164	10.4215	1.66746	6206.56	0.348656	5602.76	2.11783	2.95
328	TP3R1_34	TP3..	TP3...1	TP	3		1		0.06389	0.761882	7.86214	1.68416	6546.67	0.336702	5862.7	2.16576	2.95
329	TP3R2_31	TP3..	TP3...2	TP	3		2		0.067167	0.764156	7.78869	1.67345	7248.29	0.339998	5862.7	2.27685	2.95
330	TP3R3_49	TP3..	TP3...3	TP	3		3		0.062553	0.755137	8.91781	1.67876	6258.62	0.333238	5665.76	2.12044	2.95

## Sheet: DOM_Composition
Sort	Internal_name	Sample_name	SampleID	SampleCode	ID	Site	Treatment	Time	Replicate	mg/L C	polyphenolic	unsaturated_phenolic_lowOC_%RA	unsaturated_phenolic_highOC_%RA	peptide_like_%RA	aliphatic_%RA	condensed_aromatic_%RA	sugars_%RA	Tot_N_formulae	AveMass_N	AveMass_RA	NOSC_N	NOSC_RA	CHOS_%N	CHO_%N	CHON_%N	CHONS_%N	CHOS_%RA	CHO_%RA	CHON_%RA	CHONS_%RA	sugars_X_%N	polyphenolic_lowOC_%N	unsaturated_phenolic_lowOC_%N	unsaturated_phenolic_highOC_%N	peptide_like_%N	aliphatic_lowOC_%N	aliphatic_highOC_%N	condensed_aromatic_X_%N	condensed_aromatic_%N	polyphenolic_highOC_%N	sugars_%N	sugars_X_%RA	polyphenolic_lowOC_%RA	unsaturated_phenolic_lowOC_%RA	unsaturated_phenolic_highOC_%RA	peptide_like_%RA	aliphatic_lowOC_%RA	aliphatic_highOC_%RA	condensed_aromatic_X_%RA
2	ESI_Neg_1_reassigned	BA.1.AGH.Ct.T0	WA1.CT.0	WA1.CT.0.1	1_AGH	WA1	CT	0	1	0.7	1.8365	71.5188	17.0098	1.3249	8.02853	0.217765	0.0160537	7760	543.893	471.444	-0.3373	-0.4325	14.317	54.3814	31.3015	0	5.07698	84.44	10.483	0	0.115979	4.78093	51.7397	21.6753	4.74227	12.0232	1.9201	0.141753	1.10825	1.67526	0.0773196	0.0222068	1.44484	71.5188	17.0098	1.3249	7.11368	0.914856	0.0253987
3	ESI_Neg_2_reassigned	BA.1.AGH.Ct.T28	WA1.CT.28	WA1.CT.28.1	1_AGH	WA1	CT	28	1	0.63	1.75522	72.8359	15.6766	1.96793	7.29016	0.188932	0.00331249	8982	549.628	473.621	-0.287002	-0.43283	11.5898	49.5658	37.9426	0.901804	3.81737	83.7268	12.3189	0.13688	1.2024	4.85415	51.0243	22.4004	6.31263	9.77511	1.53641	0.122467	1.0688	1.68114	0.0222668	0.266847	1.39745	72.8359	15.6766	1.96793	6.62344	0.666721	0.01516
4	ESI_Neg_3_reassigned	BA.1.AGH.An.T0	WA1.A3.0	WA1.A3.0.1	1_AGH	WA1	A3	0	1	10.88	2.54548	67.6424	19.652	0.882544	8.70868	0.464356	0.0118021	5919	480.734	420.961	-0.314642	-0.428527	11.5053	58.591	29.9037	0	3.62326	87.0127	9.36404	0	0.152053	5.99763	49.5016	22.3855	3.80132	11.3871	2.50042	0.287211	2.06116	1.85842	0.067579	0.0464847	2.07223	67.6424	19.652	0.882544	7.60631	1.10237	0.0462975
5	ESI_Neg_4_reassigned	BA.1.AGH.An.T28	WA1.A3.28	WA1.A3.28.1	1_AGH	WA1	A3	28	1	10.61	2.54249	68.0023	18.5699	1.02185	9.15238	0.41918	0.0609183	4581	482.803	423.069	-0.350667	-0.442402	10.7618	63.8943	25.3438	0	3.59528	88.0374	8.36736	0	0.218293	6.04671	50.9714	20.7378	4.08208	11.1111	2.59769	0.654879	1.72451	1.6372	0.218293	0.0603596	2.10825	68.0023	18.5699	1.02185	7.99882	1.15357	0.170629
6	ESI_Neg_5_reassigned	BA.2.AGM.Ct.T0	WA2.CT.0	WA2.CT.0.1	2_AGM	WA2	CT	0	1	1.43	3.62131	68.2649	19.5785	0.822825	6.88794	0.722135	0.0116048	9050	555.664	482.131	-0.246319	-0.380369	13.6906	54.1878	31.0608	1.06077	5.60746	84.4552	9.67363	0.263662	0.0441989	6.65193	49.6906	24.0884	3.06077	8.85083	1.72376	0.441989	2.38674	3.01657	0.0441989	0.00977646	2.63513	68.2649	19.5785	0.822825	5.9636	0.924337	0.0810482
7	ESI_Neg_6_reassigned	BA.2.AGM.Ct.T28	WA2.CT.28	WA2.CT.28.1	2_AGM	WA2	CT	28	1	1.37	3.6576	68.3024	19.0594	1.49964	6.62647	0.76424	0.0160068	7343	521.283	438.979	-0.214604	-0.390384	10.4181	59.6486	29.9333	0	3.56305	86.3177	10.1192	0	0.0680921	5.9921	46.2345	26.7466	4.71197	7.50375	1.71592	0.435789	2.68283	3.79954	0.108947	0.00999791	2.47897	68.3024	19.0594	1.49964	5.84121	0.785264	0.064277
8	ESI_Neg_7_reassigned	BA.2.AGM.An.T0	WA2.A3.0	WA2.A3.0.1	2_AGM	WA2	A3	0	1	11.74	3.62041	64.6459	22.2126	0.329485	8.26763	0.878081	0.0036697	3808	474.547	401.908	-0.304084	-0.413903	10.0578	72.479	17.4632	0	3.45496	91.3439	5.20111	0	0	5.85609	49.9212	25.6565	1.57563	9.21744	2.36345	0.236345	2.67857	2.46849	0.0262605	0	2.81193	64.6459	22.2126	0.329485	7.17873	1.08891	0.0421936
9	ESI_Neg_8_reassigned	BA.2.AGM.An.T28	WA2.A3.28	WA2.A3.28.1	2_AGM	WA2	A3	28	1	11.59	3.42193	63.7985	21.4533	0.904817	9.56685	0.729088	0.0106728	7621	504.216	430.395	-0.269009	-0.411144	13.2529	54.5729	31.6231	0.551109	5.53374	84.7984	9.56359	0.104228	0.0918515	6.33775	47.3429	23.2647	3.89713	10.8122	2.15195	0.64296	2.55872	2.83427	0.0656082	0.0135829	2.52384	63.7985	21.4533	0.904817	8.4266	1.14025	0.101221
10	ESI_Neg_9_reassigned	BA.3.CTM.Ct.T0	WA3.CT.0	WA3.CT.0.1	3_CTM	WA3	CT	0	1	1.36	1.17807	74.0921	8.49473	0.761459	15.3581	0.0819352	0.00820072	6126	505.004	434.294	-0.47139	-0.57798	12.1776	57.1009	30.7215	0	4.0806	87.5039	8.41545	0	0.0489716	4.29318	57.1172	13.1734	3.86876	17.744	2.51388	0.0816193	0.555011	0.555011	0.0489716	0.00944093	1.07755	74.0921	8.49473	0.761459	14.3464	1.0117	0.0159578
11	ESI_Neg_10_reassigned	BA.3.CTM.Ct.T28	WA3.CT.28	WA3.CT.28.1	3_CTM	WA3	CT	28	1	1.31	2.44003	67.9263	11.8582	4.44448	12.8475	0.43536	0.00939835	7786	527.495	427.459	-0.437472	-0.520262	17.3773	51.5669	30.0796	0.976111	6.46635	84.0469	9.01786	0.468905	0.0128436	4.53378	44.2076	17.403	12.317	15.7847	1.56691	0.244028	1.54123	2.32469	0.0642178	0.00202426	1.77716	67.9263	11.8582	4.44448	12.0588	0.788738	0.0366536
12	ESI_Neg_11_reassigned	BA.3.CTM.An.T0	WA3.A3.0	WA3.A3.0.1	3_CTM	WA3	A3	0	1	11.55	4.71222	60.5898	24.2261	1.86509	7.43456	0.907456	0.0584773	8956	506.079	430.962	-0.165436	-0.338215	11.0652	51.4739	34.7923	2.6686	3.40456	83.0276	13.0755	0.49236	0.223314	7.46985	41.5141	27.4341	5.51586	7.60384	2.14381	0.904422	2.76909	4.08665	0.334971	0.0484447	3.05274	60.5898	24.2261	1.86509	6.25203	1.18253	0.157813
13	ESI_Neg_12_reassigned	BA.3.CTM.An.T28	WA3.A3.28	WA3.A3.28.1	3_CTM	WA3	A3	28	1	11.02	4.18913	63.0832	19.7051	0.991751	10.8305	1.04284	0.0135387	7183	480.784	418.765	-0.255584	-0.417224	13.4206	53.028	33.5514	0	5.37472	84.7297	9.89559	0	0.0278435	6.90519	43.9928	23.4582	4.26006	11.736	2.46415	0.835306	2.89573	3.34122	0.0835306	0.00349045	3.06568	63.0832	19.7051	0.991751	9.54907	1.28146	0.140385
14	ESI_Neg_13_reassigned	BA.4.IMH.Ct.T0	WA4.CT.0	WA4.CT.0.1	4_IMH	WA4	CT	0	1	2.31	4.00702	68.4318	19.551	1.31575	5.7346	0.819968	0.025996	8930	545.469	472.799	-0.216507	-0.371525	7.58119	55.7559	36.6629	0	3.0018	84.9045	12.0937	0	0.0223964	6.20381	49.3953	24.7816	4.21053	7.09966	1.33259	0.593505	2.44121	3.7626	0.156775	0.00462146	2.65803	68.4318	19.551	1.31575	5.01954	0.715058	0.109227
15	ESI_Neg_14_reassigned	BA.4.IMH.Ct.T28	WA4.CT.28	WA4.CT.28.1	4_IMH	WA4	CT	28	1	2.21	3.87688	69.9353	17.2611	1.29009	6.66187	0.777719	0.0239751	10100	543.764	473.696	-0.237472	-0.394202	10.0792	49.5446	38.9901	1.38614	3.66128	83.4172	12.6486	0.272922	0.039604	6.83168	50.4554	21.8218	4.91089	7.9505	1.37624	0.861386	2.42574	3.19802	0.128713	0.00874126	2.80488	69.9353	17.2611	1.29009	5.92316	0.738709	0.164312
16	ESI_Neg_15_reassigned	BA.4.IMH.An.T0	WA4.A3.0	WA4.A3.0.1	4_IMH	WA4	A3	0	1	12.31	3.80351	67.5318	21.1151	0.827989	5.88728	0.6513	0.0344448	8458	529.386	461.84	-0.211511	-0.369614	8.20525	53.2395	38.5552	0	2.83167	84.2599	12.9084	0	0.0827619	7.50769	50.1537	24.533	3.22771	6.91653	1.72618	0.721211	2.18728	2.82573	0.118231	0.0181501	2.91895	67.5318	21.1151	0.827989	5.03078	0.856504	0.130438
17	ESI_Neg_16_reassigned	BA.4.IMH.An.T28	WA4.A3.28	WA4.A3.28.1	4_IMH	WA4	A3	28	1	11.46	4.63089	63.3526	24.3476	0.779447	5.74237	0.956843	0.0400657	7951	521.185	446.946	-0.166238	-0.331208	6.61552	56.735	36.6495	0	2.38397	85.6715	11.9445	0	0.0503081	6.70356	46.0445	27.9084	3.14426	6.69098	1.68532	0.767199	2.64118	4.163	0.201233	0.00850973	3.10222	63.3526	24.3476	0.779447	4.83704	0.905325	0.141644
18	ESI_Neg_17_reassigned	AA.3.Ct.T0	NA3.CT.0	NA3.CT.0.1	AA.3	NA3	CT	0	1	1	3.75737	72.5886	15.3302	0.760611	6.98385	0.526405	0.00995075	11316	593.119	518.259	-0.247492	-0.404777	17.7448	47.8614	32.7059	1.68788	6.20097	84.9717	8.57988	0.247421	0.0441852	6.64546	50.4507	23.0293	2.88088	9.74726	1.60834	0.282785	2.08554	3.16366	0.0618593	0.00485793	2.67575	72.5886	15.3302	0.760611	6.22502	0.758825	0.0381268
19	ESI_Neg_18_reassigned	AA.1.Ct.T21	NA1.CT.28	NA1.CT.28.1	AA.1	NA1	CT	28	1	4.69	4.96516	69.166	17.6085	0.507704	6.71823	0.842348	0.0126849	9211	562.877	487.692	-0.206177	-0.376524	10.6612	53.371	35.9679	0	4.17277	84.4161	11.4112	0	0.108566	8.06644	49.658	23.5914	2.00847	7.68646	1.60677	0.803387	2.67072	3.76723	0.0325698	0.0235857	3.51623	69.166	17.6085	0.507704	5.9113	0.806923	0.155806
20	ESI_Neg_19_reassigned	AA.3.An.T0	NA3.A3.0	NA3.A3.0.1	AA.3	NA3	A3	0	1	10.99	4.6654	65.5657	22.12	1.05828	5.79801	0.704688	0.00117205	10560	582.024	498.634	-0.169535	-0.343112	10.0947	50.625	39.2803	0	3.27414	84.5248	12.2011	0	0.0378788	7.17803	46.3447	27.803	3.24811	6.60038	1.66667	0.539773	2.5	4.07197	0.0094697	0.00431676	3.05766	65.5657	22.12	1.05828	5.01099	0.787021	0.0824356
21	ESI_Neg_20_reassigned	AA.1.An.T21	NA1.A3.28	NA1.A3.28.1	AA.1	NA1	A3	28	1	24.42	5.14518	63.3477	22.8276	1.54769	6.35593	0.651146	0.0159161	9546	560.219	476.074	-0.18777	-0.349464	11.7012	51.917	33.7943	2.58747	3.15715	84.6957	11.5671	0.580108	0.251414	8.63189	46.3754	26.3566	4.06453	6.20155	1.59229	0.398072	2.31511	3.75026	0.0628536	0.0428464	3.53991	63.3477	22.8276	1.54769	5.43235	0.923584	0.065994
22	ESI_Neg_21_reassigned	SY.1.Ct.T0	NS1.CT.0	NS1.CT.0.1	SY.1	NS1	CT	0	1	7.65	5.55302	62.6339	22.4206	0.93264	7.56652	0.769	0.00868396	12237	594.783	510.878	-0.18572	-0.335795	12.9362	47.6179	39.4459	0	4.22546	84.4497	11.3248	0	0.0653755	6.74185	45.5831	26.9756	3.32598	8.70311	1.71611	0.694615	2.29631	3.84081	0.0572036	0.00864111	3.50112	62.6339	22.4206	0.93264	6.68653	0.879993	0.106988
23	ESI_Neg_22_reassigned	SY.3.Ct.T28	NS3.CT.28	NS3.CT.28.1	SY.3	NS3	CT	28	1	7.94	6.74985	60.0399	24.531	0.549175	6.86014	1.09629	0.021226	10752	590.543	518.356	-0.168107	-0.299432	11.7746	51.1068	37.1187	0	3.05168	86.4179	10.5304	0	0.111607	6.91964	46.0379	26.6834	2.24144	8.10082	1.76711	0.725446	2.77158	4.57589	0.0651042	0.0252742	3.88638	60.0399	24.531	0.549175	5.86524	0.994899	0.127141
24	ESI_Neg_23_reassigned	SY.1.An.T0	NS1.A3.0	NS1.A3.0.1	SY.1	NS1	A3	0	1	18.76	6.98923	60.9197	21.8457	0.793866	7.83524	1.34281	0.011248	11288	567.602	477.43	-0.173786	-0.328758	9.4348	49.5393	41.0259	0	2.55082	84.5907	12.8585	0	0.0354359	7.97307	45.1099	24.876	3.11836	8.37172	1.65663	1.30227	2.97661	4.52693	0.0531538	0.00467465	4.45854	60.9197	21.8457	0.793866	6.8321	1.00314	0.257508
25	ESI_Neg_24_reassigned	SY.3.An.T28	NS3.A3.28	NS3.A3.28.1	SY.3	NS3	A3	28	1	14.83	5.46267	64.3938	19.4834	1.78179	7.84939	0.854686	0.0101445	9869	570.751	470.864	-0.181349	-0.367011	4.41787	52.6092	42.9729	0	1.05438	84.3933	14.5523	0	0.131726	7.56916	47.0868	25.7068	4.75225	6.36336	1.26659	0.73969	2.40146	3.92137	0.0607964	0.0203785	3.74247	64.3938	19.4834	1.78179	6.94532	0.904065	0.143722
26	ESI_Neg_25_reassigned	TP.1.Ct.T0	TP1.CT.0	TP1.CT.0.1	TP.1	TP1	CT	0	1	6.38	9.85425	57.8815	21.6684	0.813482	7.00685	1.85464	0.0220991	11903	528.915	447.246	-0.112081	-0.259524	13.9545	40.9225	41.1325	3.99059	7.70372	71.3812	19.7436	1.17149	0.0672099	10.1403	46.2824	23.4059	2.63799	5.85567	1.76426	2.66319	2.64639	4.46106	0.0756112	0.0185704	7.41371	57.8815	21.6684	0.813482	5.61067	1.39618	0.880145
27	ESI_Neg_26_reassigned	BA.2.Ct.T0	IA2.CT.0	IA2.CT.0.1	BA.2.Ct	IA2	CT	0	1	26.78	4.12657	57.8663	31.9548	0.888932	4.52952	0.529698	0.0270701	9774	575.415	480.132	-0.127841	-0.278936	8.16452	55.3407	36.4948	0	2.76783	85.5541	11.6781	0	0.0716186	6.46613	43.1348	33.4254	3.15122	5.09515	1.49376	0.439943	2.10763	4.44035	0.173931	0.0111856	2.49601	57.8663	31.9548	0.888932	3.64999	0.879534	0.0659284
28	ESI_Neg_27_reassigned	BA.2.Ct.T28	IA2.CT.28	IA2.CT.28.1	BA.2.Ct	IA2	CT	28	1	28.69	6.00147	57.9485	29.8059	0.24775	4.4881	1.2493	0.0487666	9991	569.637	488.97	-0.110456	-0.267473	7.93714	57.6419	34.421	0	3.07031	86.7873	10.1424	0	0.050045	8.27745	43.7594	30.2072	1.25113	5.27475	1.52137	1.07096	3.30297	4.9945	0.290261	0.0107934	3.86569	57.9485	29.8059	0.24775	3.58712	0.900979	0.19935
29	ESI_Neg_28_reassigned	BA.2.AN.T0	IA2.A3.0	IA2.A3.0.1	BA.2.AN	IA2	A3	0	1	38.82	5.57758	57.7995	29.9242	0.345921	4.95936	1.14568	0.0445114	10167	563.496	476.269	-0.127304	-0.279733	8.68496	56.0539	34.7792	0.481951	3.25461	86.0299	10.63	0.0854721	0.0688502	7.95712	43.6609	30.058	1.64257	6.07849	1.5147	1.09177	3.02941	4.63263	0.265565	0.0101268	3.68503	57.7995	29.9242	0.345921	4.05156	0.907797	0.193149
30	ESI_Neg_29_reassigned	BA.2.AN.T28	IA2.A3.28	IA2.A3.28.1	BA.2.AN	IA2	A3	28	1	28.79	6.01855	55.8885	32.2463	0.210304	4.12481	1.27825	0.028243	9064	558.108	473.163	-0.109857	-0.252724	8.2083	58.4069	32.8883	0.49647	3.18891	87.0104	9.71903	0.0816224	0.0441306	8.30759	43.5459	30.6267	1.12533	5.05296	1.6218	1.09223	3.32083	5.08605	0.176523	0.00674195	3.84793	55.8885	32.2463	0.210304	3.19399	0.930813	0.198346
31	ESI_Neg_30_reassigned	BC.1.Ct.t0	NC1.CT.0	NC1.CT.0.1	BC.1.Ct.t0	NC1	CT	0	1	13.86	6.99948	59.9739	25.4817	0.278297	5.63128	1.44374	0.0191462	9531	557.708	481.695	-0.149053	-0.289444	14.9932	57.7064	26.8912	0.409191	5.27147	87.54	7.12291	0.0656281	0.0314762	7.84807	43.5526	28.2657	1.47938	7.11363	1.81513	0.933795	3.48337	5.35096	0.125905	0.00476907	4.08621	59.9739	25.4817	0.278297	4.63297	0.998309	0.167744
32	ESI_Neg_31_reassigned	BC.1.Ct.t28	NC1.CT.28	NC1.CT.28.1	BC.1.Ct.t28	NC1	CT	28	1	14.46	7.46868	61.4078	23.5628	0.27641	5.56783	1.49681	0.0257429	9554	559.634	490.664	-0.154735	-0.298364	15.0094	57.7768	26.6799	0.533808	5.2103	87.5634	7.13353	0.092719	0.0942014	8.42579	44.7666	26.8579	1.30835	7.11744	1.70609	0.952481	3.50638	5.16014	0.104668	0.019308	4.56159	61.4078	23.5628	0.27641	4.68183	0.885993	0.174604
33	ESI_Neg_32_reassigned	BC.1.AN.t0	NC1.A3.0	NC1.A3.0.1	BC.1.AN.t0	NC1	A3	0	1	24.55	7.28238	57.7164	27.5901	0.360034	5.34938	1.41814	0.0157328	11028	565.727	482.546	-0.117945	-0.268106	13.6743	51.877	32.9797	1.46899	4.88575	84.9038	9.95877	0.251689	0.0453391	7.88901	42.6279	29.1712	1.70475	6.49256	1.84077	1.35111	3.17374	5.60392	0.0997461	0.00711796	4.15819	57.7164	27.5901	0.360034	4.32295	1.02642	0.260731
34	ESI_Neg_33_reassigned	BC.1.AN.t28	NC1.A3.28	NC1.A3.28.1	BC.1.AN.t28	NC1	A3	28	1	16.31	6.93399	54.5216	31.9197	0.778717	4.5561	0.997432	0.0117081	12926	587.937	504.236	-0.0733521	-0.231362	11.5658	46.0699	40.7628	1.60142	3.84576	81.3604	14.5227	0.271114	0.0696271	6.86987	40.6313	33.8929	2.54526	4.81974	1.53953	1.29971	2.54526	5.71716	0.0696271	0.0114868	3.55185	54.5216	31.9197	0.778717	3.67874	0.877358	0.2693
[truncated: 3 more columns]

## Sheet: MetaData
The "Sites" sheet has the background catchment characteristics from the spatial analysis
The "Background" sheet contains the chemistry from each water body at the time of sampling
The "Incubations" sheet contains the DOC, acetate, and other solute concentrations from the incubation vials
The "Optical_Properties" sheet contains the EEMs data from t0 and t28 samples from the CT, A3, and AN treatments
The "DOM_Composition" sheet contains the FTICR results for the subset of sites that were analyzed
Inorganic P and N concentrations (i.e. DIN, NO3, NO2, PO4) in ug/L
All other solutes (i.e. DOC, TN, acetate, chloride, sulfate) in mg/L
